# Supplementary material for: ﻿A comparative study of the external male genitalia in the subfamily Zeugophorinae, and a new species of genus Zeugophora (Coleoptera, Megalopodidae) from China
Source: Zookeys. 2025 Dec 2;1261:277–306. doi: 10.3897/zookeys.1261.169189 (PMC12690383; doi:10.3897/zookeys.1261.169189)
Supplement: XML Treatment for Zeugophora (Zeugophora) scutellaris [file zookeys.1261.169189-treatment6.xml]

<!DOCTYPE tp:taxon-treatment
  PUBLIC "-//TaxonX//DTD Taxonomic Treatment Publishing DTD v0 20100105//EN" "tax-treatment-NSO.dtd">
<tp:taxon-treatment xmlns:tp="http://www.plazi.org/taxpub"><tp:treatment-meta><kwd-group><label>Taxon classification</label><kwd>
                <named-content content-type="kingdom">Animalia</named-content>
              </kwd><kwd>
                <named-content content-type="order">Coleoptera</named-content>
              </kwd><kwd>
                <named-content content-type="family">Megalopodidae</named-content>
              </kwd></kwd-group><mixed-citation publication-type="journal"><person-group><name><surname>Li</surname><given-names>Kai-Qin</given-names></name><name><surname>Xu</surname><given-names>Yuan</given-names></name><name><surname>Liang</surname><given-names>Hong-Bin</given-names></name></person-group><article-title>﻿A comparative study of the external male genitalia in the subfamily <tp:taxon-name><tp:taxon-name-part taxon-name-part-type="subfamily">Zeugophorinae</tp:taxon-name-part></tp:taxon-name>, and a new species of genus <italic><tp:taxon-name><tp:taxon-name-part taxon-name-part-type="genus" reg="Zeugophora">Zeugophora</tp:taxon-name-part></tp:taxon-name></italic> (<tp:taxon-name><tp:taxon-name-part taxon-name-part-type="order">Coleoptera</tp:taxon-name-part></tp:taxon-name>, <tp:taxon-name><tp:taxon-name-part taxon-name-part-type="family">Megalopodidae</tp:taxon-name-part></tp:taxon-name>) from China</article-title><source>Zookeys</source><day>02</day><month>12</month><year>2025</year><volume>1261</volume><fpage>277</fpage><lpage>306</lpage><pub-id pub-id-type="doi">10.3897/zookeys.1261.169189</pub-id></mixed-citation></tp:treatment-meta><tp:nomenclature><label>﻿</label><tp:taxon-name><object-id xmlns:xlink="http://www.w3.org/1999/xlink" content-type="arpha" xlink:type="simple">FFB46474-DF79-5E4C-BFE1-6F2925B268DA</object-id>
              <tp:taxon-name-part taxon-name-part-type="genus" reg="Zeugophora">Zeugophora</tp:taxon-name-part> (<tp:taxon-name-part taxon-name-part-type="subgenus" reg="Zeugophora">Zeugophora</tp:taxon-name-part>) <tp:taxon-name-part taxon-name-part-type="species" reg="scutellaris">scutellaris</tp:taxon-name-part></tp:taxon-name><tp:taxon-authority>Suffrian, 1840</tp:taxon-authority><xref ref-type="fig" rid="F3">Figs 17–20</xref><tp:nomenclature-citation-list><tp:nomenclature-citation><tp:taxon-name>
                  <tp:taxon-name-part taxon-name-part-type="genus" reg="Zeugophora">Zeugophora</tp:taxon-name-part> <tp:taxon-name-part taxon-name-part-type="species" reg="scutellaris">scutellaris</tp:taxon-name-part></tp:taxon-name><comment>Suffrian, 1840: 99. <abbrev xmlns:xlink="http://www.w3.org/1999/xlink" xlink:title="type locality" id="ABBRID0E3LAI" xlink:type="simple">TL</abbrev>: Germany (Aschersleben, Magdeburg). <abbrev xmlns:xlink="http://www.w3.org/1999/xlink" xlink:title="type depository" id="ABBRID0EAMAI" xlink:type="simple">TD</abbrev>: <named-content xmlns:xlink="http://www.w3.org/1999/xlink" content-type="dwc:institutional_code" xlink:title="Polish Academy of Science, Museum of the Institute of Zoology, Warsaw, Poland" xlink:href="http://grbio.org/institution/polish-academy-science-museum-institute-zoology" xlink:type="simple">MZPW</named-content>.</comment></tp:nomenclature-citation></tp:nomenclature-citation-list></tp:nomenclature><tp:treatment-sec sec-type="host" id="SECID0EMMAI"><title>Host plants.</title><p><tp:taxon-name><tp:taxon-name-part taxon-name-part-type="family">Salicaceae</tp:taxon-name-part></tp:taxon-name>: <italic><tp:taxon-name><tp:taxon-name-part taxon-name-part-type="genus" reg="Populus">Populus</tp:taxon-name-part> <tp:taxon-name-part taxon-name-part-type="species" reg="acuminata">acuminata</tp:taxon-name-part></tp:taxon-name></italic> Rydberg, <italic><tp:taxon-name><tp:taxon-name-part taxon-name-part-type="genus" reg="Populus">P.</tp:taxon-name-part> <tp:taxon-name-part taxon-name-part-type="species" reg="alba">alba</tp:taxon-name-part></tp:taxon-name></italic> L., <italic><tp:taxon-name><tp:taxon-name-part taxon-name-part-type="genus" reg="Zeugophora"/><tp:taxon-name-part taxon-name-part-type="subgenus" reg="Pedrillia">P.</tp:taxon-name-part> <tp:taxon-name-part taxon-name-part-type="species" reg="deltoides">deltoides</tp:taxon-name-part></tp:taxon-name></italic> Marshall, <italic><tp:taxon-name><tp:taxon-name-part taxon-name-part-type="genus" reg="Zeugophora"/><tp:taxon-name-part taxon-name-part-type="subgenus" reg="Pedrillia">P.</tp:taxon-name-part> <tp:taxon-name-part taxon-name-part-type="species" reg="grandidentata">grandidentata</tp:taxon-name-part></tp:taxon-name></italic> Michaux, <italic><tp:taxon-name><tp:taxon-name-part taxon-name-part-type="genus" reg="Zeugophora"/><tp:taxon-name-part taxon-name-part-type="subgenus" reg="Pedrillia">P.</tp:taxon-name-part> <tp:taxon-name-part taxon-name-part-type="species" reg="nigra">nigra</tp:taxon-name-part></tp:taxon-name></italic> L., <italic><tp:taxon-name><tp:taxon-name-part taxon-name-part-type="genus" reg="Zeugophora"/><tp:taxon-name-part taxon-name-part-type="subgenus" reg="Pedrillia">P.</tp:taxon-name-part> <tp:taxon-name-part taxon-name-part-type="species" reg="tremula">tremula</tp:taxon-name-part></tp:taxon-name></italic> L., <italic><tp:taxon-name><tp:taxon-name-part taxon-name-part-type="genus" reg="Salix">Salix</tp:taxon-name-part></tp:taxon-name></italic> sp. (Medvedev and Rogynskaya 1988; <xref ref-type="bibr" rid="B5">Bukejs 2009</xref>; <xref ref-type="bibr" rid="B55">Sergeev and Legalov 2022</xref>).</p></tp:treatment-sec><tp:treatment-sec sec-type="remarks" id="SECID0EUPAI"><title>Remarks.</title><p>The external male genitalia of this species differ from those of other species of the subgenus <tp:taxon-name><tp:taxon-name-part taxon-name-part-type="genus" reg="Zeugophora">Zeugophora</tp:taxon-name-part> (<tp:taxon-name-part taxon-name-part-type="subgenus" reg="Zeugophora">Zeugophora</tp:taxon-name-part>)</tp:taxon-name> in having the dorso-central portion without a sclerite (Fig. <xref ref-type="fig" rid="F3">18</xref>).</p></tp:treatment-sec><tp:treatment-sec><!--Section generated to contain objects referenced in tp:taxon-treatment.--><fig id="F3" position="float" orientation="portrait"><object-id xmlns:xlink="http://www.w3.org/1999/xlink" content-type="doi" xlink:type="simple">10.3897/zookeys.1261.169189.figures17-24</object-id><object-id xmlns:xlink="http://www.w3.org/1999/xlink" content-type="arpha" xlink:type="simple">701491B1-5147-5A86-B0E2-8A2F54DF108E</object-id><label>Figures 17–24.</label><caption><p>Male genitalia of <tp:taxon-name><tp:taxon-name-part taxon-name-part-type="genus" reg="Zeugophora">Zeugophora</tp:taxon-name-part> (<tp:taxon-name-part taxon-name-part-type="subgenus" reg="Zeugophora">Zeugophora</tp:taxon-name-part>)</tp:taxon-name> species. <bold>17–20.</bold><tp:taxon-name><tp:taxon-name-part taxon-name-part-type="genus" reg="Zeugophora">Z.</tp:taxon-name-part> (<tp:taxon-name-part taxon-name-part-type="subgenus" reg="Zeugophora">Z.</tp:taxon-name-part>) <tp:taxon-name-part taxon-name-part-type="species" reg="scutellaris">scutellaris</tp:taxon-name-part></tp:taxon-name> Suffrian, 1840; <bold>17.</bold> Median lobe and median struts, lateral view; <bold>18.</bold> Median lobe, dorsal view; <bold>19.</bold> Tegmen, dorsal view; <bold>20.</bold> Spiculum, dorsal view; <bold>21–24.</bold><tp:taxon-name><tp:taxon-name-part taxon-name-part-type="genus" reg="Zeugophora">Z.</tp:taxon-name-part> (<tp:taxon-name-part taxon-name-part-type="subgenus" reg="Zeugophora">Z.</tp:taxon-name-part>) <tp:taxon-name-part taxon-name-part-type="species" reg="turneri">turneri</tp:taxon-name-part></tp:taxon-name> Power, 1863; <bold>21.</bold> Spiculum, dorsal view; <bold>22.</bold> Median lobe and median struts, lateral view; <bold>23.</bold> Median lobe, dorsal view; <bold>24.</bold> Tegmen, dorsal view. Scale bar: 0.2 mm.</p></caption><graphic xmlns:xlink="http://www.w3.org/1999/xlink" xlink:href="zookeys-1261-277_article-169189__-g003.jpg" position="float" orientation="portrait" xlink:type="simple" id="oo_1482514.jpg"><uri content-type="original_file" xlink:type="simple">https://binary.pensoft.net/fig/1482514</uri></graphic></fig></tp:treatment-sec><ref-list><ref id="B5"><mixed-citation xmlns:xlink="http://www.w3.org/1999/xlink" xlink:type="simple"><person-group><name name-style="western"><surname>Bukejs</surname><given-names>A</given-names></name></person-group> (<year>2009</year>) <article-title>Data on species of <tp:taxon-name><tp:taxon-name-part taxon-name-part-type="family">Megalopodidae</tp:taxon-name-part></tp:taxon-name> and <tp:taxon-name><tp:taxon-name-part taxon-name-part-type="family">Orsodacnidae</tp:taxon-name-part></tp:taxon-name> (<tp:taxon-name><tp:taxon-name-part taxon-name-part-type="order">Coleoptera</tp:taxon-name-part></tp:taxon-name>: <tp:taxon-name><tp:taxon-name-part taxon-name-part-type="superfamily">Chrysomeloidea</tp:taxon-name-part></tp:taxon-name>) in Latvian fauna.</article-title><source>Acta Biologica Universitatis Daugavpiliensis</source><volume>9</volume>(<issue>1</issue>): <fpage>73</fpage>–<lpage>78</lpage>.</mixed-citation></ref><ref id="B55"><mixed-citation xmlns:xlink="http://www.w3.org/1999/xlink" xlink:type="simple"><person-group><name name-style="western"><surname>Sergeev</surname><given-names>ME</given-names></name><name name-style="western"><surname>Legalov</surname><given-names>AA</given-names></name></person-group> (<year>2022</year>) <article-title>Review of leaf beetles of the family <tp:taxon-name><tp:taxon-name-part taxon-name-part-type="family">Megalopodidae</tp:taxon-name-part></tp:taxon-name> (<tp:taxon-name><tp:taxon-name-part taxon-name-part-type="order">Coleoptera</tp:taxon-name-part></tp:taxon-name>: <tp:taxon-name><tp:taxon-name-part taxon-name-part-type="superfamily">Chrysomeloidea</tp:taxon-name-part></tp:taxon-name>) from Siberia and the Russian Far East.</article-title><source>Ecologica Montenegrina</source><volume>57</volume>: <fpage>44</fpage>–<lpage>70</lpage>. <ext-link xlink:href="10.37828/em.2022.57.6" ext-link-type="doi" xlink:type="simple">https://doi.org/10.37828/em.2022.57.6</ext-link></mixed-citation></ref></ref-list></tp:taxon-treatment>
