# Supplementary material for: ﻿A comparative study of the external male genitalia in the subfamily Zeugophorinae, and a new species of genus Zeugophora (Coleoptera, Megalopodidae) from China
Source: Zookeys. 2025 Dec 2;1261:277–306. doi: 10.3897/zookeys.1261.169189 (PMC12690383; doi:10.3897/zookeys.1261.169189)
Supplement: XML Treatment for Subgenus Pedrillia [file zookeys.1261.169189-treatment8.xml]

<!DOCTYPE tp:taxon-treatment
  PUBLIC "-//TaxonX//DTD Taxonomic Treatment Publishing DTD v0 20100105//EN" "tax-treatment-NSO.dtd">
<tp:taxon-treatment xmlns:tp="http://www.plazi.org/taxpub"><tp:treatment-meta><kwd-group><label>Taxon classification</label><kwd>
                <named-content content-type="kingdom">Animalia</named-content>
              </kwd><kwd>
                <named-content content-type="order">Coleoptera</named-content>
              </kwd><kwd>
                <named-content content-type="family">Megalopodidae</named-content>
              </kwd></kwd-group><mixed-citation publication-type="journal"><person-group><name><surname>Li</surname><given-names>Kai-Qin</given-names></name><name><surname>Xu</surname><given-names>Yuan</given-names></name><name><surname>Liang</surname><given-names>Hong-Bin</given-names></name></person-group><article-title>﻿A comparative study of the external male genitalia in the subfamily <tp:taxon-name><tp:taxon-name-part taxon-name-part-type="subfamily">Zeugophorinae</tp:taxon-name-part></tp:taxon-name>, and a new species of genus <italic><tp:taxon-name><tp:taxon-name-part taxon-name-part-type="genus" reg="Zeugophora">Zeugophora</tp:taxon-name-part></tp:taxon-name></italic> (<tp:taxon-name><tp:taxon-name-part taxon-name-part-type="order">Coleoptera</tp:taxon-name-part></tp:taxon-name>, <tp:taxon-name><tp:taxon-name-part taxon-name-part-type="family">Megalopodidae</tp:taxon-name-part></tp:taxon-name>) from China</article-title><source>Zookeys</source><day>02</day><month>12</month><year>2025</year><volume>1261</volume><fpage>277</fpage><lpage>306</lpage><pub-id pub-id-type="doi">10.3897/zookeys.1261.169189</pub-id></mixed-citation></tp:treatment-meta><tp:nomenclature><label>﻿</label><tp:taxon-name><object-id xmlns:xlink="http://www.w3.org/1999/xlink" content-type="arpha" xlink:type="simple">EF2E7FB0-3884-5631-81DB-11AC553AE46B</object-id>
              <tp:taxon-name-part taxon-name-part-type="infraspecific-rank">Subgenus</tp:taxon-name-part>
              <tp:taxon-name-part taxon-name-part-type="subgenus" reg="Pedrillia">Pedrillia</tp:taxon-name-part>
            </tp:taxon-name><tp:taxon-authority>Westwood, 1864</tp:taxon-authority></tp:nomenclature><tp:treatment-sec sec-type="External male genitalia" id="SECID0EOWAI"><title>External male genitalia.</title><p>(Figs <xref ref-type="fig" rid="F4">25</xref>–<xref ref-type="fig" rid="F11">83</xref>, <xref ref-type="fig" rid="F13">92–99</xref>) Median lobe sclerotized, slender or short and broad, curved in lateral view, sides generally thickened, dorso-central portion entirely membranous, sides parallel or diamond-shaped, or dorso-central portion membranous with basal 1/3 tubular, sides parallel, apex generally strongly protruding, blunt or sharp; median struts rod-shaped, widely separated from each other, ~1.5–3.3× as long as median lobe; base of tegmen Y- or V-shaped, basal piece generally short, tegminal ring with base generally narrower than apical portion, paramere generally tongue-shaped or sub-trapezoid, apical margin with setae; endophallus membranous, with a paired granulated area. Spiculum long, basal part long, apex trifid or not, sclerotized.</p></tp:treatment-sec><tp:treatment-sec><!--Section generated to contain objects referenced in tp:taxon-treatment.--><fig id="F4" position="float" orientation="portrait"><object-id xmlns:xlink="http://www.w3.org/1999/xlink" content-type="doi" xlink:type="simple">10.3897/zookeys.1261.169189.figures25-32</object-id><object-id xmlns:xlink="http://www.w3.org/1999/xlink" content-type="arpha" xlink:type="simple">51D8EDCA-FCD9-5942-9C93-30B230B80942</object-id><label>Figures 25–32.</label><caption><p>Male genitalia of <tp:taxon-name><tp:taxon-name-part taxon-name-part-type="genus" reg="Zeugophora">Zeugophora</tp:taxon-name-part> (<tp:taxon-name-part taxon-name-part-type="subgenus" reg="Pedrillia">Pedrillia</tp:taxon-name-part>)</tp:taxon-name> species. <bold>25–28.</bold><tp:taxon-name><tp:taxon-name-part taxon-name-part-type="genus" reg="Zeugophora">Z.</tp:taxon-name-part> (<tp:taxon-name-part taxon-name-part-type="subgenus" reg="Pedrillia">P.</tp:taxon-name-part>) <tp:taxon-name-part taxon-name-part-type="species" reg="annulata">annulata</tp:taxon-name-part></tp:taxon-name> (Baly, 1873); <bold>25.</bold> Median lobe and median struts, lateral view; <bold>26.</bold> Median lobe, dorsal view; <bold>27.</bold> Tegmen, dorsal view; <bold>28.</bold> Spiculum, dorsal view; <bold>29–32.</bold><tp:taxon-name><tp:taxon-name-part taxon-name-part-type="genus" reg="Zeugophora">Z.</tp:taxon-name-part> (<tp:taxon-name-part taxon-name-part-type="subgenus" reg="Pedrillia">P.</tp:taxon-name-part>) <tp:taxon-name-part taxon-name-part-type="species" reg="bicolor">bicolor</tp:taxon-name-part></tp:taxon-name> (Kraatz, 1879); <bold>29.</bold> Spiculum, dorsal view; <bold>30.</bold> Median lobe and median struts, lateral view; <bold>31.</bold> Median lobe, dorsal view; <bold>32.</bold> Tegmen, dorsal view. Scale bar: 0.2 mm.</p></caption><graphic xmlns:xlink="http://www.w3.org/1999/xlink" xlink:href="zookeys-1261-277_article-169189__-g004.jpg" position="float" orientation="portrait" xlink:type="simple" id="oo_1482516.jpg"><uri content-type="original_file" xlink:type="simple">https://binary.pensoft.net/fig/1482516</uri></graphic></fig><fig id="F11" position="float" orientation="portrait"><object-id xmlns:xlink="http://www.w3.org/1999/xlink" content-type="doi" xlink:type="simple">10.3897/zookeys.1261.169189.figures76-83</object-id><object-id xmlns:xlink="http://www.w3.org/1999/xlink" content-type="arpha" xlink:type="simple">4344A6C9-856E-5060-A43B-CF335A9B8D27</object-id><label>Figures 76–83.</label><caption><p>Male genitalia of <tp:taxon-name><tp:taxon-name-part taxon-name-part-type="genus" reg="Zeugophora">Zeugophora</tp:taxon-name-part> (<tp:taxon-name-part taxon-name-part-type="subgenus" reg="Pedrillia">Pedrillia</tp:taxon-name-part>)</tp:taxon-name> species. <bold>76–79.</bold><tp:taxon-name><tp:taxon-name-part taxon-name-part-type="genus" reg="Zeugophora">Z.</tp:taxon-name-part> (<tp:taxon-name-part taxon-name-part-type="subgenus" reg="Pedrillia">P.</tp:taxon-name-part>) <tp:taxon-name-part taxon-name-part-type="species" reg="yuae">yuae</tp:taxon-name-part></tp:taxon-name> Li &amp; Liang, 2020; <bold>76.</bold> Median lobe and median struts, lateral view; <bold>77.</bold> Median lobe, dorsal view; <bold>78.</bold> Tegmen, dorsal view; <bold>79.</bold> Spiculum, dorsal view; <bold>80–83.</bold><tp:taxon-name><tp:taxon-name-part taxon-name-part-type="genus" reg="Zeugophora">Z.</tp:taxon-name-part> (<tp:taxon-name-part taxon-name-part-type="subgenus" reg="Pedrillia">P.</tp:taxon-name-part>) <tp:taxon-name-part taxon-name-part-type="species" reg="yunnanica">yunnanica</tp:taxon-name-part></tp:taxon-name> Chen &amp; Pu, 1962; <bold>80.</bold> Spiculum, dorsal view; <bold>81.</bold> Median lobe and median struts, lateral view; <bold>82.</bold> Median lobe, dorsal view; <bold>83.</bold> Tegmen, dorsal view. Scale bar: 0.2 mm.</p></caption><graphic xmlns:xlink="http://www.w3.org/1999/xlink" xlink:href="zookeys-1261-277_article-169189__-g011.jpg" position="float" orientation="portrait" xlink:type="simple" id="oo_1482530.jpg"><uri content-type="original_file" xlink:type="simple">https://binary.pensoft.net/fig/1482530</uri></graphic></fig><fig id="F13" position="float" orientation="portrait"><object-id xmlns:xlink="http://www.w3.org/1999/xlink" content-type="doi" xlink:type="simple">10.3897/zookeys.1261.169189.figures92-99</object-id><object-id xmlns:xlink="http://www.w3.org/1999/xlink" content-type="arpha" xlink:type="simple">50559E39-71F7-5404-821E-904FE4F1C4F4</object-id><label>Figures 92–99.</label><caption><p>Holotype and paratype of <tp:taxon-name><tp:taxon-name-part taxon-name-part-type="genus" reg="Zeugophora">Zeugophora</tp:taxon-name-part> (<tp:taxon-name-part taxon-name-part-type="subgenus" reg="Pedrillia">Pedrillia</tp:taxon-name-part>) <tp:taxon-name-part taxon-name-part-type="species" reg="liupanshanensis">liupanshanensis</tp:taxon-name-part></tp:taxon-name> sp. nov. <bold>92–95.</bold> Male genitalia of holotype; <bold>92.</bold> Median lobe and median struts, lateral view; <bold>93.</bold> Median lobe, dorsal view; <bold>94.</bold> Tegmen, dorsal view; <bold>95.</bold> Spiculum, dorsal view; <bold>96–99.</bold> Male genitalia of paratype; <bold>96.</bold> Spiculum, dorsal view; <bold>97.</bold> Median lobe and median struts, lateral view; <bold>98.</bold> Median lobe, dorsal view; <bold>99.</bold> Tegmen, dorsal view. Scale bar: 0.2 mm.</p></caption><graphic xmlns:xlink="http://www.w3.org/1999/xlink" xlink:href="zookeys-1261-277_article-169189__-g013.jpg" position="float" orientation="portrait" xlink:type="simple" id="oo_1482532.jpg"><uri content-type="original_file" xlink:type="simple">https://binary.pensoft.net/fig/1482532</uri></graphic></fig></tp:treatment-sec></tp:taxon-treatment>
