# Supplementary material for: ﻿A comparative study of the external male genitalia in the subfamily Zeugophorinae, and a new species of genus Zeugophora (Coleoptera, Megalopodidae) from China
Source: Zookeys. 2025 Dec 2;1261:277–306. doi: 10.3897/zookeys.1261.169189 (PMC12690383; doi:10.3897/zookeys.1261.169189)
Supplement: XML Treatment for Zeugophora (Pedrillia) dimorpha [file zookeys.1261.169189-treatment11.xml]

<!DOCTYPE tp:taxon-treatment
  PUBLIC "-//TaxonX//DTD Taxonomic Treatment Publishing DTD v0 20100105//EN" "tax-treatment-NSO.dtd">
<tp:taxon-treatment xmlns:tp="http://www.plazi.org/taxpub"><tp:treatment-meta><kwd-group><label>Taxon classification</label><kwd>
                <named-content content-type="kingdom">Animalia</named-content>
              </kwd><kwd>
                <named-content content-type="order">Coleoptera</named-content>
              </kwd><kwd>
                <named-content content-type="family">Megalopodidae</named-content>
              </kwd></kwd-group><mixed-citation publication-type="journal"><person-group><name><surname>Li</surname><given-names>Kai-Qin</given-names></name><name><surname>Xu</surname><given-names>Yuan</given-names></name><name><surname>Liang</surname><given-names>Hong-Bin</given-names></name></person-group><article-title>﻿A comparative study of the external male genitalia in the subfamily <tp:taxon-name><tp:taxon-name-part taxon-name-part-type="subfamily">Zeugophorinae</tp:taxon-name-part></tp:taxon-name>, and a new species of genus <italic><tp:taxon-name><tp:taxon-name-part taxon-name-part-type="genus" reg="Zeugophora">Zeugophora</tp:taxon-name-part></tp:taxon-name></italic> (<tp:taxon-name><tp:taxon-name-part taxon-name-part-type="order">Coleoptera</tp:taxon-name-part></tp:taxon-name>, <tp:taxon-name><tp:taxon-name-part taxon-name-part-type="family">Megalopodidae</tp:taxon-name-part></tp:taxon-name>) from China</article-title><source>Zookeys</source><day>02</day><month>12</month><year>2025</year><volume>1261</volume><fpage>277</fpage><lpage>306</lpage><pub-id pub-id-type="doi">10.3897/zookeys.1261.169189</pub-id></mixed-citation></tp:treatment-meta><tp:nomenclature><label>﻿</label><tp:taxon-name><object-id xmlns:xlink="http://www.w3.org/1999/xlink" content-type="arpha" xlink:type="simple">4B8D1000-53BE-5A0D-ADDF-ACEC3EF290EE</object-id>
              <tp:taxon-name-part taxon-name-part-type="genus" reg="Zeugophora">Zeugophora</tp:taxon-name-part> (<tp:taxon-name-part taxon-name-part-type="subgenus" reg="Pedrillia">Pedrillia</tp:taxon-name-part>) <tp:taxon-name-part taxon-name-part-type="species" reg="dimorpha">dimorpha</tp:taxon-name-part></tp:taxon-name><tp:taxon-authority>Gressitt, 1945</tp:taxon-authority><xref ref-type="fig" rid="F5">Figs 33–36</xref><tp:nomenclature-citation-list><tp:nomenclature-citation><tp:taxon-name>
                  <tp:taxon-name-part taxon-name-part-type="genus" reg="Zeugophora">Zeugophora</tp:taxon-name-part> <tp:taxon-name-part taxon-name-part-type="species" reg="dimorpha">dimorpha</tp:taxon-name-part></tp:taxon-name><comment>Gressitt, 1945: 138, pl. 6, figs 6, 9. <abbrev xmlns:xlink="http://www.w3.org/1999/xlink" xlink:title="type locality" id="ABBRID0EPTBI" xlink:type="simple">TL</abbrev>: China: (Jiangxi, Guangdong). <abbrev xmlns:xlink="http://www.w3.org/1999/xlink" xlink:title="type depository" id="ABBRID0ETTBI" xlink:type="simple">TD</abbrev>: <named-content xmlns:xlink="http://www.w3.org/1999/xlink" content-type="dwc:institutional_code" xlink:title="California Academy of Sciences, San Francisco, California, USA" xlink:href="http://grbio.org/institution/california-academy-sciences" xlink:type="simple">CAS</named-content>.</comment></tp:nomenclature-citation><tp:nomenclature-citation><tp:taxon-name>
                  <tp:taxon-name-part taxon-name-part-type="genus" reg="Zeugophora">Zeugophora</tp:taxon-name-part> (<tp:taxon-name-part taxon-name-part-type="subgenus" reg="Pedrillia">Pedrillia</tp:taxon-name-part>) <tp:taxon-name-part taxon-name-part-type="species" reg="dimorpha">dimorpha</tp:taxon-name-part></tp:taxon-name><comment>: <xref ref-type="bibr" rid="B23">Jolivet 1957</xref>: 12.</comment></tp:nomenclature-citation></tp:nomenclature-citation-list></tp:nomenclature><tp:treatment-sec sec-type="host" id="SECID0EUUBI"><title>Host plant.</title><p>Unknown.</p></tp:treatment-sec><tp:treatment-sec sec-type="remarks" id="SECID0EZUBI"><title>Remarks.</title><p>The external male genitalia of this species are similar to those of <tp:taxon-name><tp:taxon-name-part taxon-name-part-type="genus" reg="Zeugophora">Zeugophora</tp:taxon-name-part> (<tp:taxon-name-part taxon-name-part-type="subgenus" reg="Pedrillia">Pedrillia</tp:taxon-name-part>) <tp:taxon-name-part taxon-name-part-type="species" reg="yunnanica">yunnanica</tp:taxon-name-part></tp:taxon-name> Chen &amp; Pu and <tp:taxon-name><tp:taxon-name-part taxon-name-part-type="genus" reg="Zeugophora">Z.</tp:taxon-name-part> (<tp:taxon-name-part taxon-name-part-type="subgenus" reg="Pedrillia">P.</tp:taxon-name-part>) <tp:taxon-name-part taxon-name-part-type="species" reg="trifasciata">trifasciata</tp:taxon-name-part></tp:taxon-name> Li &amp; Liang in shape, but differ from <tp:taxon-name><tp:taxon-name-part taxon-name-part-type="genus" reg="Zeugophora">Z.</tp:taxon-name-part> (<tp:taxon-name-part taxon-name-part-type="subgenus" reg="Pedrillia">P.</tp:taxon-name-part>) <tp:taxon-name-part taxon-name-part-type="species" reg="yunnanica">yunnanica</tp:taxon-name-part></tp:taxon-name> in having the median lobe more slender, the sides of the spiculum longer than the central portion (median lobe shorter and broader, the central portion of spiculum longer than sides in <tp:taxon-name><tp:taxon-name-part taxon-name-part-type="genus" reg="Zeugophora">Z.</tp:taxon-name-part> (<tp:taxon-name-part taxon-name-part-type="subgenus" reg="Pedrillia">P.</tp:taxon-name-part>) <tp:taxon-name-part taxon-name-part-type="species" reg="yunnanica">yunnanica</tp:taxon-name-part></tp:taxon-name>, Figs <xref ref-type="fig" rid="F11">80</xref>, <xref ref-type="fig" rid="F11">82</xref>), differ from <tp:taxon-name><tp:taxon-name-part taxon-name-part-type="genus" reg="Zeugophora">Z.</tp:taxon-name-part> (<tp:taxon-name-part taxon-name-part-type="subgenus" reg="Pedrillia">P.</tp:taxon-name-part>) <tp:taxon-name-part taxon-name-part-type="species" reg="trifasciata">trifasciata</tp:taxon-name-part></tp:taxon-name> in having the sclerite of median lobe dorso-central slightly sclerotized and the sides of the spiculum longer than the central portion (strongly sclerotized and the central portion of spiculum longer than sides in <tp:taxon-name><tp:taxon-name-part taxon-name-part-type="genus" reg="Zeugophora">Z.</tp:taxon-name-part> (<tp:taxon-name-part taxon-name-part-type="subgenus" reg="Pedrillia">P.</tp:taxon-name-part>) <tp:taxon-name-part taxon-name-part-type="species" reg="trifasciata">trifasciata</tp:taxon-name-part></tp:taxon-name>).</p></tp:treatment-sec><tp:treatment-sec><!--Section generated to contain objects referenced in tp:taxon-treatment.--><fig id="F5" position="float" orientation="portrait"><object-id xmlns:xlink="http://www.w3.org/1999/xlink" content-type="doi" xlink:type="simple">10.3897/zookeys.1261.169189.figures33-40</object-id><object-id xmlns:xlink="http://www.w3.org/1999/xlink" content-type="arpha" xlink:type="simple">3AF94F90-8102-506D-8862-E251C48033D7</object-id><label>Figures 33–40.</label><caption><p>Male genitalia of <tp:taxon-name><tp:taxon-name-part taxon-name-part-type="genus" reg="Zeugophora">Zeugophora</tp:taxon-name-part> (<tp:taxon-name-part taxon-name-part-type="subgenus" reg="Pedrillia">Pedrillia</tp:taxon-name-part>)</tp:taxon-name> species. <bold>33–36.</bold><tp:taxon-name><tp:taxon-name-part taxon-name-part-type="genus" reg="Zeugophora">Z.</tp:taxon-name-part> (<tp:taxon-name-part taxon-name-part-type="subgenus" reg="Pedrillia">P.</tp:taxon-name-part>) <tp:taxon-name-part taxon-name-part-type="species" reg="dimorpha">dimorpha</tp:taxon-name-part></tp:taxon-name> Gressitt, 1945; <bold>33.</bold> Median lobe and median struts, lateral view; <bold>34.</bold> Median lobe, dorsal view; <bold>35.</bold> Tegmen, dorsal view; <bold>36.</bold> Spiculum, dorsal view; <bold>37–40.</bold><tp:taxon-name><tp:taxon-name-part taxon-name-part-type="genus" reg="Zeugophora">Z.</tp:taxon-name-part> (<tp:taxon-name-part taxon-name-part-type="subgenus" reg="Pedrillia">P.</tp:taxon-name-part>) <tp:taxon-name-part taxon-name-part-type="species" reg="emeica">emeica</tp:taxon-name-part></tp:taxon-name> Li &amp; Liang, 2018; <bold>37.</bold> Spiculum, dorsal view; <bold>38.</bold> Median lobe and median struts, lateral view; <bold>39.</bold> Median lobe, dorsal view; <bold>40.</bold> Tegmen, dorsal view. Scale bar: 0.2 mm.</p></caption><graphic xmlns:xlink="http://www.w3.org/1999/xlink" xlink:href="zookeys-1261-277_article-169189__-g005.jpg" position="float" orientation="portrait" xlink:type="simple" id="oo_1482519.jpg"><uri content-type="original_file" xlink:type="simple">https://binary.pensoft.net/fig/1482519</uri></graphic></fig><fig id="F11" position="float" orientation="portrait"><object-id xmlns:xlink="http://www.w3.org/1999/xlink" content-type="doi" xlink:type="simple">10.3897/zookeys.1261.169189.figures76-83</object-id><object-id xmlns:xlink="http://www.w3.org/1999/xlink" content-type="arpha" xlink:type="simple">4344A6C9-856E-5060-A43B-CF335A9B8D27</object-id><label>Figures 76–83.</label><caption><p>Male genitalia of <tp:taxon-name><tp:taxon-name-part taxon-name-part-type="genus" reg="Zeugophora">Zeugophora</tp:taxon-name-part> (<tp:taxon-name-part taxon-name-part-type="subgenus" reg="Pedrillia">Pedrillia</tp:taxon-name-part>)</tp:taxon-name> species. <bold>76–79.</bold><tp:taxon-name><tp:taxon-name-part taxon-name-part-type="genus" reg="Zeugophora">Z.</tp:taxon-name-part> (<tp:taxon-name-part taxon-name-part-type="subgenus" reg="Pedrillia">P.</tp:taxon-name-part>) <tp:taxon-name-part taxon-name-part-type="species" reg="yuae">yuae</tp:taxon-name-part></tp:taxon-name> Li &amp; Liang, 2020; <bold>76.</bold> Median lobe and median struts, lateral view; <bold>77.</bold> Median lobe, dorsal view; <bold>78.</bold> Tegmen, dorsal view; <bold>79.</bold> Spiculum, dorsal view; <bold>80–83.</bold><tp:taxon-name><tp:taxon-name-part taxon-name-part-type="genus" reg="Zeugophora">Z.</tp:taxon-name-part> (<tp:taxon-name-part taxon-name-part-type="subgenus" reg="Pedrillia">P.</tp:taxon-name-part>) <tp:taxon-name-part taxon-name-part-type="species" reg="yunnanica">yunnanica</tp:taxon-name-part></tp:taxon-name> Chen &amp; Pu, 1962; <bold>80.</bold> Spiculum, dorsal view; <bold>81.</bold> Median lobe and median struts, lateral view; <bold>82.</bold> Median lobe, dorsal view; <bold>83.</bold> Tegmen, dorsal view. Scale bar: 0.2 mm.</p></caption><graphic xmlns:xlink="http://www.w3.org/1999/xlink" xlink:href="zookeys-1261-277_article-169189__-g011.jpg" position="float" orientation="portrait" xlink:type="simple" id="oo_1482530.jpg"><uri content-type="original_file" xlink:type="simple">https://binary.pensoft.net/fig/1482530</uri></graphic></fig></tp:treatment-sec><ref-list><ref id="B23"><mixed-citation xmlns:xlink="http://www.w3.org/1999/xlink" xlink:type="simple"><person-group><name name-style="western"><surname>Jolivet</surname><given-names>P</given-names></name></person-group> (<year>1957</year>) <source><tp:taxon-name><tp:taxon-name-part taxon-name-part-type="family">Chrysomelidae</tp:taxon-name-part></tp:taxon-name>: <tp:taxon-name><tp:taxon-name-part taxon-name-part-type="subfamily">Orsodacninae</tp:taxon-name-part></tp:taxon-name>. In: Hincks WD (Ed.) Coleopterorum Catalogus Supplementa, Pars 51, Fasc. 3. W.</source><publisher-name>Junk</publisher-name>, <publisher-loc>s-Gravenhage</publisher-loc>, <size units="page">16 pp</size>.</mixed-citation></ref></ref-list></tp:taxon-treatment>
