# Supplementary material for: ﻿A comparative study of the external male genitalia in the subfamily Zeugophorinae, and a new species of genus Zeugophora (Coleoptera, Megalopodidae) from China
Source: Zookeys. 2025 Dec 2;1261:277–306. doi: 10.3897/zookeys.1261.169189 (PMC12690383; doi:10.3897/zookeys.1261.169189)
Supplement: XML Treatment for Zeugophora (Pedrillia) flavithorax [file zookeys.1261.169189-treatment14.xml]

<!DOCTYPE tp:taxon-treatment
  PUBLIC "-//TaxonX//DTD Taxonomic Treatment Publishing DTD v0 20100105//EN" "tax-treatment-NSO.dtd">
<tp:taxon-treatment xmlns:tp="http://www.plazi.org/taxpub"><tp:treatment-meta><kwd-group><label>Taxon classification</label><kwd>
                <named-content content-type="kingdom">Animalia</named-content>
              </kwd><kwd>
                <named-content content-type="order">Coleoptera</named-content>
              </kwd><kwd>
                <named-content content-type="family">Megalopodidae</named-content>
              </kwd></kwd-group><mixed-citation publication-type="journal"><person-group><name><surname>Li</surname><given-names>Kai-Qin</given-names></name><name><surname>Xu</surname><given-names>Yuan</given-names></name><name><surname>Liang</surname><given-names>Hong-Bin</given-names></name></person-group><article-title>﻿A comparative study of the external male genitalia in the subfamily <tp:taxon-name><tp:taxon-name-part taxon-name-part-type="subfamily">Zeugophorinae</tp:taxon-name-part></tp:taxon-name>, and a new species of genus <italic><tp:taxon-name><tp:taxon-name-part taxon-name-part-type="genus" reg="Zeugophora">Zeugophora</tp:taxon-name-part></tp:taxon-name></italic> (<tp:taxon-name><tp:taxon-name-part taxon-name-part-type="order">Coleoptera</tp:taxon-name-part></tp:taxon-name>, <tp:taxon-name><tp:taxon-name-part taxon-name-part-type="family">Megalopodidae</tp:taxon-name-part></tp:taxon-name>) from China</article-title><source>Zookeys</source><day>02</day><month>12</month><year>2025</year><volume>1261</volume><fpage>277</fpage><lpage>306</lpage><pub-id pub-id-type="doi">10.3897/zookeys.1261.169189</pub-id></mixed-citation></tp:treatment-meta><tp:nomenclature><label>﻿</label><tp:taxon-name><object-id xmlns:xlink="http://www.w3.org/1999/xlink" content-type="arpha" xlink:type="simple">A35D9DB4-B651-51BE-9A13-67709ACA2163</object-id>
              <tp:taxon-name-part taxon-name-part-type="genus" reg="Zeugophora">Zeugophora</tp:taxon-name-part> (<tp:taxon-name-part taxon-name-part-type="subgenus" reg="Pedrillia">Pedrillia</tp:taxon-name-part>) <tp:taxon-name-part taxon-name-part-type="species" reg="flavithorax">flavithorax</tp:taxon-name-part></tp:taxon-name><tp:taxon-authority>Li &amp; Liang, 2020</tp:taxon-authority><xref ref-type="fig" rid="F6">Figs 45–48</xref><tp:nomenclature-citation-list><tp:nomenclature-citation><tp:taxon-name>
                  <tp:taxon-name-part taxon-name-part-type="genus" reg="Zeugophora">Zeugophora</tp:taxon-name-part> (<tp:taxon-name-part taxon-name-part-type="subgenus" reg="Pedrillia">Pedrillia</tp:taxon-name-part>) <tp:taxon-name-part taxon-name-part-type="species" reg="flavithorax">flavithorax</tp:taxon-name-part></tp:taxon-name><comment>Li &amp; Liang, 2020, ZooKeys, 975: 61–66, figs 29–37, 46–47. <abbrev xmlns:xlink="http://www.w3.org/1999/xlink" xlink:title="type locality" id="ABBRID0EXCCI" xlink:type="simple">TL</abbrev> China: Guizhou. <abbrev xmlns:xlink="http://www.w3.org/1999/xlink" xlink:title="type depository" id="ABBRID0E2CCI" xlink:type="simple">TD</abbrev>: <named-content xmlns:xlink="http://www.w3.org/1999/xlink" content-type="dwc:institutional_code" xlink:title="Kunming Natural History Museum of Zoology, Kunming Institute of Zoology, Chinese Academy of Sciences, Kunming, China" xlink:href="http://grbio.org/institution/kunming-institute-zoology-chinese-academy-sciences" xlink:type="simple">KIZ</named-content>, <named-content xmlns:xlink="http://www.w3.org/1999/xlink" content-type="dwc:institutional_code" xlink:title="National Zoological Museum of China, Institute of Zoology, Chinese Academy of Sciences, Beijing, China" xlink:href="http://grbio.org/institution/institute-zoology-chinese-academy-sciences" xlink:type="simple">IZCAS</named-content>.</comment></tp:nomenclature-citation></tp:nomenclature-citation-list></tp:nomenclature><tp:treatment-sec sec-type="host" id="SECID0EMDCI"><title>Host plant.</title><p><tp:taxon-name><tp:taxon-name-part taxon-name-part-type="family">Symplocaceae</tp:taxon-name-part></tp:taxon-name> (<xref ref-type="bibr" rid="B35">Li and Liang 2020</xref>).</p></tp:treatment-sec><tp:treatment-sec sec-type="remarks" id="SECID0E2DCI"><title>Remarks.</title><p>The external male genitalia of this species differ from those of other species of <tp:taxon-name><tp:taxon-name-part taxon-name-part-type="genus" reg="Zeugophora">Zeugophora</tp:taxon-name-part> (<tp:taxon-name-part taxon-name-part-type="subgenus" reg="Pedrillia">Pedrillia</tp:taxon-name-part>)</tp:taxon-name> in having the median lobe apex slightly broad and the apical margin projecting.</p></tp:treatment-sec><tp:treatment-sec><!--Section generated to contain objects referenced in tp:taxon-treatment.--><fig id="F6" position="float" orientation="portrait"><object-id xmlns:xlink="http://www.w3.org/1999/xlink" content-type="doi" xlink:type="simple">10.3897/zookeys.1261.169189.figures41-48</object-id><object-id xmlns:xlink="http://www.w3.org/1999/xlink" content-type="arpha" xlink:type="simple">83084AD7-0077-5043-9669-BB76A383982E</object-id><label>Figures 41–48.</label><caption><p>Male genitalia of <tp:taxon-name><tp:taxon-name-part taxon-name-part-type="genus" reg="Zeugophora">Zeugophora</tp:taxon-name-part> (<tp:taxon-name-part taxon-name-part-type="subgenus" reg="Pedrillia">Pedrillia</tp:taxon-name-part>)</tp:taxon-name> species. <bold>41–44.</bold><tp:taxon-name><tp:taxon-name-part taxon-name-part-type="genus" reg="Zeugophora">Z.</tp:taxon-name-part> (<tp:taxon-name-part taxon-name-part-type="subgenus" reg="Pedrillia">P.</tp:taxon-name-part>) <tp:taxon-name-part taxon-name-part-type="species" reg="euonymorum">euonymorum</tp:taxon-name-part></tp:taxon-name> Li &amp; Liang, 2020; <bold>41.</bold> Median lobe and median struts, lateral view; <bold>42.</bold> Median lobe, dorsal view; <bold>43.</bold> Tegmen, dorsal view; <bold>44.</bold> Spiculum, dorsal view; <bold>45–48.</bold><tp:taxon-name><tp:taxon-name-part taxon-name-part-type="genus" reg="Zeugophora">Z.</tp:taxon-name-part> (<tp:taxon-name-part taxon-name-part-type="subgenus" reg="Pedrillia">P.</tp:taxon-name-part>) <tp:taxon-name-part taxon-name-part-type="species" reg="flavithorax">flavithorax</tp:taxon-name-part></tp:taxon-name> Li &amp; Liang, 2020; <bold>45.</bold> Spiculum, dorsal view; <bold>46.</bold> Median lobe and median struts, lateral view; <bold>47.</bold> Median lobe, dorsal view; <bold>48.</bold> Tegmen, dorsal view. Scale bar: 0.2 mm.</p></caption><graphic xmlns:xlink="http://www.w3.org/1999/xlink" xlink:href="zookeys-1261-277_article-169189__-g006.jpg" position="float" orientation="portrait" xlink:type="simple" id="oo_1482523.jpg"><uri content-type="original_file" xlink:type="simple">https://binary.pensoft.net/fig/1482523</uri></graphic></fig></tp:treatment-sec><ref-list><ref id="B35"><mixed-citation xmlns:xlink="http://www.w3.org/1999/xlink" xlink:type="simple"><person-group><name name-style="western"><surname>Li</surname><given-names>KQ</given-names></name><name name-style="western"><surname>Liang</surname><given-names>HB</given-names></name></person-group> (<year>2020</year>) <article-title>Four new species and two new records of genus <italic><tp:taxon-name><tp:taxon-name-part taxon-name-part-type="genus">Zeugophora</tp:taxon-name-part></tp:taxon-name></italic> (<tp:taxon-name><tp:taxon-name-part taxon-name-part-type="order">Coleoptera</tp:taxon-name-part></tp:taxon-name>, <tp:taxon-name><tp:taxon-name-part taxon-name-part-type="family">Megalopodidae</tp:taxon-name-part></tp:taxon-name>, <tp:taxon-name><tp:taxon-name-part taxon-name-part-type="subfamily">Zeugophorinae</tp:taxon-name-part></tp:taxon-name>) from China.</article-title><source>ZooKeys</source><volume>975</volume>: <fpage>51</fpage>–<lpage>78</lpage>. <ext-link xlink:href="10.3897/zookeys.975.53472" ext-link-type="doi" xlink:type="simple">https://doi.org/10.3897/zookeys.975.53472</ext-link></mixed-citation></ref></ref-list></tp:taxon-treatment>
