# Supplementary material for: ﻿A comparative study of the external male genitalia in the subfamily Zeugophorinae, and a new species of genus Zeugophora (Coleoptera, Megalopodidae) from China
Source: Zookeys. 2025 Dec 2;1261:277–306. doi: 10.3897/zookeys.1261.169189 (PMC12690383; doi:10.3897/zookeys.1261.169189)
Supplement: XML Treatment for Zeugophora (Pedrillia) trifasciata [file zookeys.1261.169189-treatment21.xml]

<!DOCTYPE tp:taxon-treatment
  PUBLIC "-//TaxonX//DTD Taxonomic Treatment Publishing DTD v0 20100105//EN" "tax-treatment-NSO.dtd">
<tp:taxon-treatment xmlns:tp="http://www.plazi.org/taxpub"><tp:treatment-meta><kwd-group><label>Taxon classification</label><kwd>
                <named-content content-type="kingdom">Animalia</named-content>
              </kwd><kwd>
                <named-content content-type="order">Coleoptera</named-content>
              </kwd><kwd>
                <named-content content-type="family">Megalopodidae</named-content>
              </kwd></kwd-group><mixed-citation publication-type="journal"><person-group><name><surname>Li</surname><given-names>Kai-Qin</given-names></name><name><surname>Xu</surname><given-names>Yuan</given-names></name><name><surname>Liang</surname><given-names>Hong-Bin</given-names></name></person-group><article-title>﻿A comparative study of the external male genitalia in the subfamily <tp:taxon-name><tp:taxon-name-part taxon-name-part-type="subfamily">Zeugophorinae</tp:taxon-name-part></tp:taxon-name>, and a new species of genus <italic><tp:taxon-name><tp:taxon-name-part taxon-name-part-type="genus" reg="Zeugophora">Zeugophora</tp:taxon-name-part></tp:taxon-name></italic> (<tp:taxon-name><tp:taxon-name-part taxon-name-part-type="order">Coleoptera</tp:taxon-name-part></tp:taxon-name>, <tp:taxon-name><tp:taxon-name-part taxon-name-part-type="family">Megalopodidae</tp:taxon-name-part></tp:taxon-name>) from China</article-title><source>Zookeys</source><day>02</day><month>12</month><year>2025</year><volume>1261</volume><fpage>277</fpage><lpage>306</lpage><pub-id pub-id-type="doi">10.3897/zookeys.1261.169189</pub-id></mixed-citation></tp:treatment-meta><tp:nomenclature><label>﻿</label><tp:taxon-name><object-id xmlns:xlink="http://www.w3.org/1999/xlink" content-type="arpha" xlink:type="simple">4380BAAE-8503-5BB6-90CA-B9DC09F86D90</object-id>
              <tp:taxon-name-part taxon-name-part-type="genus" reg="Zeugophora">Zeugophora</tp:taxon-name-part> (<tp:taxon-name-part taxon-name-part-type="subgenus" reg="Pedrillia">Pedrillia</tp:taxon-name-part>) <tp:taxon-name-part taxon-name-part-type="species" reg="trifasciata">trifasciata</tp:taxon-name-part></tp:taxon-name><tp:taxon-authority>Li &amp; Liang, 2020</tp:taxon-authority><xref ref-type="fig" rid="F10">Figs 72–75</xref><tp:nomenclature-citation-list><tp:nomenclature-citation><tp:taxon-name>
                  <tp:taxon-name-part taxon-name-part-type="genus" reg="Zeugophora">Zeugophora</tp:taxon-name-part> (<tp:taxon-name-part taxon-name-part-type="subgenus" reg="Pedrillia">Pedrillia</tp:taxon-name-part>) <tp:taxon-name-part taxon-name-part-type="species" reg="trifasciata">trifasciata</tp:taxon-name-part></tp:taxon-name><comment>Li &amp; Liang, 2020, ZooKeys, 975: 69–72, figs 58–66. <abbrev xmlns:xlink="http://www.w3.org/1999/xlink" xlink:title="type locality" id="ABBRID0EGTDI" xlink:type="simple">TL</abbrev>: China: Yunnan. <abbrev xmlns:xlink="http://www.w3.org/1999/xlink" xlink:title="type depository" id="ABBRID0EKTDI" xlink:type="simple">TD</abbrev>: <named-content xmlns:xlink="http://www.w3.org/1999/xlink" content-type="dwc:institutional_code" xlink:title="Kunming Natural History Museum of Zoology, Kunming Institute of Zoology, Chinese Academy of Sciences, Kunming, China" xlink:href="http://grbio.org/institution/kunming-institute-zoology-chinese-academy-sciences" xlink:type="simple">KIZ</named-content>.</comment></tp:nomenclature-citation></tp:nomenclature-citation-list></tp:nomenclature><tp:treatment-sec sec-type="host" id="SECID0EWTDI"><title>Host plant.</title><p>Unknown.</p></tp:treatment-sec><tp:treatment-sec sec-type="remarks" id="SECID0E2TDI"><title>Remarks.</title><p>The similarities and differences of external male genitalia between this species and <tp:taxon-name><tp:taxon-name-part taxon-name-part-type="genus" reg="Zeugophora">Zeugophora</tp:taxon-name-part> (<tp:taxon-name-part taxon-name-part-type="subgenus" reg="Pedrillia">Pedrillia</tp:taxon-name-part>) <tp:taxon-name-part taxon-name-part-type="species" reg="dimorpha">dimorpha</tp:taxon-name-part></tp:taxon-name> are described in the remarks under <tp:taxon-name><tp:taxon-name-part taxon-name-part-type="genus" reg="Zeugophora">Z.</tp:taxon-name-part> (<tp:taxon-name-part taxon-name-part-type="subgenus" reg="Pedrillia">P.</tp:taxon-name-part>) <tp:taxon-name-part taxon-name-part-type="species" reg="dimorpha">dimorpha</tp:taxon-name-part></tp:taxon-name>.</p><p>The external male genitalia of this species are similar to that of <tp:taxon-name><tp:taxon-name-part taxon-name-part-type="genus" reg="Zeugophora">Zeugophora</tp:taxon-name-part> (<tp:taxon-name-part taxon-name-part-type="subgenus" reg="Pedrillia">Pedrillia</tp:taxon-name-part>) <tp:taxon-name-part taxon-name-part-type="species" reg="yunnanica">yunnanica</tp:taxon-name-part></tp:taxon-name> Chen &amp; Pu in shape, but differ in having the median lobe dorso-central with a strongly sclerotized sclerite (without a strongly sclerotized sclerite in <tp:taxon-name><tp:taxon-name-part taxon-name-part-type="genus" reg="Zeugophora">Z.</tp:taxon-name-part> (<tp:taxon-name-part taxon-name-part-type="subgenus" reg="Pedrillia">P.</tp:taxon-name-part>) <tp:taxon-name-part taxon-name-part-type="species" reg="yunnanica">yunnanica</tp:taxon-name-part></tp:taxon-name>, Fig. <xref ref-type="fig" rid="F11">82</xref>).</p><fig id="F9" position="float" orientation="portrait"><object-id xmlns:xlink="http://www.w3.org/1999/xlink" content-type="doi" xlink:type="simple">10.3897/zookeys.1261.169189.figure64-71</object-id><object-id xmlns:xlink="http://www.w3.org/1999/xlink" content-type="arpha" xlink:type="simple">6AEA6E40-EF9F-54DF-80FA-20C638412120</object-id><label>Figure 64–71.</label><caption><p>Male genitalia of <tp:taxon-name><tp:taxon-name-part taxon-name-part-type="genus" reg="Zeugophora">Zeugophora</tp:taxon-name-part> (<tp:taxon-name-part taxon-name-part-type="subgenus" reg="Pedrillia">Pedrillia</tp:taxon-name-part>)</tp:taxon-name> species. <bold>64–67.</bold><tp:taxon-name><tp:taxon-name-part taxon-name-part-type="genus" reg="Zeugophora">Z.</tp:taxon-name-part> (<tp:taxon-name-part taxon-name-part-type="subgenus" reg="Pedrillia">P.</tp:taxon-name-part>) <tp:taxon-name-part taxon-name-part-type="species" reg="nigroapica">nigroapica</tp:taxon-name-part></tp:taxon-name> Li &amp; Liang, 2018; <bold>64.</bold> Aedeagus, lateral view; <bold>65.</bold> Median lobe, dorsal view; <bold>66.</bold> Tegmen, dorsal view; <bold>67.</bold> Spiculum, dorsal view; <bold>68–71.</bold><tp:taxon-name><tp:taxon-name-part taxon-name-part-type="genus" reg="Zeugophora">Z.</tp:taxon-name-part> (<tp:taxon-name-part taxon-name-part-type="subgenus" reg="Pedrillia">P.</tp:taxon-name-part>) <tp:taxon-name-part taxon-name-part-type="species" reg="tricolor">tricolor</tp:taxon-name-part></tp:taxon-name> Chen &amp; Pu, 1962; <bold>68.</bold> Spiculum, dorsal view; <bold>69.</bold> Median lobe and median struts, lateral view; <bold>70.</bold> Median lobe, dorsal view; <bold>71.</bold> Tegmen, dorsal view. Scale bar: 0.2 mm.</p></caption><graphic xmlns:xlink="http://www.w3.org/1999/xlink" xlink:href="zookeys-1261-277_article-169189__-g009.jpg" position="float" orientation="portrait" xlink:type="simple" id="oo_1482528.jpg"><uri content-type="original_file" xlink:type="simple">https://binary.pensoft.net/fig/1482528</uri></graphic></fig></tp:treatment-sec><tp:treatment-sec><!--Section generated to contain objects referenced in tp:taxon-treatment.--><fig id="F10" position="float" orientation="portrait"><object-id xmlns:xlink="http://www.w3.org/1999/xlink" content-type="doi" xlink:type="simple">10.3897/zookeys.1261.169189.figures72-75</object-id><object-id xmlns:xlink="http://www.w3.org/1999/xlink" content-type="arpha" xlink:type="simple">A29758B2-F18C-5903-B8A5-253F09DCFF4C</object-id><label>Figures 72–75.</label><caption><p>Male genitalia of <tp:taxon-name><tp:taxon-name-part taxon-name-part-type="genus" reg="Zeugophora">Zeugophora</tp:taxon-name-part> (<tp:taxon-name-part taxon-name-part-type="subgenus" reg="Pedrillia">Pedrillia</tp:taxon-name-part>) <tp:taxon-name-part taxon-name-part-type="species" reg="trifasciata">trifasciata</tp:taxon-name-part></tp:taxon-name> Li &amp; Liang, 2020. <bold>72.</bold> Median lobe and median struts, lateral view; <bold>73.</bold> Median lobe, dorsal view; <bold>74.</bold> Tegmen, dorsal; <bold>75.</bold> Spiculum, dorsal view. Scale bar: 0.2 mm.</p></caption><graphic xmlns:xlink="http://www.w3.org/1999/xlink" xlink:href="zookeys-1261-277_article-169189__-g010.jpg" position="float" orientation="portrait" xlink:type="simple" id="oo_1482529.jpg"><uri content-type="original_file" xlink:type="simple">https://binary.pensoft.net/fig/1482529</uri></graphic></fig><fig id="F11" position="float" orientation="portrait"><object-id xmlns:xlink="http://www.w3.org/1999/xlink" content-type="doi" xlink:type="simple">10.3897/zookeys.1261.169189.figures76-83</object-id><object-id xmlns:xlink="http://www.w3.org/1999/xlink" content-type="arpha" xlink:type="simple">4344A6C9-856E-5060-A43B-CF335A9B8D27</object-id><label>Figures 76–83.</label><caption><p>Male genitalia of <tp:taxon-name><tp:taxon-name-part taxon-name-part-type="genus" reg="Zeugophora">Zeugophora</tp:taxon-name-part> (<tp:taxon-name-part taxon-name-part-type="subgenus" reg="Pedrillia">Pedrillia</tp:taxon-name-part>)</tp:taxon-name> species. <bold>76–79.</bold><tp:taxon-name><tp:taxon-name-part taxon-name-part-type="genus" reg="Zeugophora">Z.</tp:taxon-name-part> (<tp:taxon-name-part taxon-name-part-type="subgenus" reg="Pedrillia">P.</tp:taxon-name-part>) <tp:taxon-name-part taxon-name-part-type="species" reg="yuae">yuae</tp:taxon-name-part></tp:taxon-name> Li &amp; Liang, 2020; <bold>76.</bold> Median lobe and median struts, lateral view; <bold>77.</bold> Median lobe, dorsal view; <bold>78.</bold> Tegmen, dorsal view; <bold>79.</bold> Spiculum, dorsal view; <bold>80–83.</bold><tp:taxon-name><tp:taxon-name-part taxon-name-part-type="genus" reg="Zeugophora">Z.</tp:taxon-name-part> (<tp:taxon-name-part taxon-name-part-type="subgenus" reg="Pedrillia">P.</tp:taxon-name-part>) <tp:taxon-name-part taxon-name-part-type="species" reg="yunnanica">yunnanica</tp:taxon-name-part></tp:taxon-name> Chen &amp; Pu, 1962; <bold>80.</bold> Spiculum, dorsal view; <bold>81.</bold> Median lobe and median struts, lateral view; <bold>82.</bold> Median lobe, dorsal view; <bold>83.</bold> Tegmen, dorsal view. Scale bar: 0.2 mm.</p></caption><graphic xmlns:xlink="http://www.w3.org/1999/xlink" xlink:href="zookeys-1261-277_article-169189__-g011.jpg" position="float" orientation="portrait" xlink:type="simple" id="oo_1482530.jpg"><uri content-type="original_file" xlink:type="simple">https://binary.pensoft.net/fig/1482530</uri></graphic></fig></tp:treatment-sec></tp:taxon-treatment>
