# Supplementary material for: ﻿A comparative study of the external male genitalia in the subfamily Zeugophorinae, and a new species of genus Zeugophora (Coleoptera, Megalopodidae) from China
Source: Zookeys. 2025 Dec 2;1261:277–306. doi: 10.3897/zookeys.1261.169189 (PMC12690383; doi:10.3897/zookeys.1261.169189)
Supplement: XML Treatment for Zeugophora (Pedrillia) liupanshanensis [file zookeys.1261.169189-treatment24.xml]

<!DOCTYPE tp:taxon-treatment
  PUBLIC "-//TaxonX//DTD Taxonomic Treatment Publishing DTD v0 20100105//EN" "tax-treatment-NSO.dtd">
<tp:taxon-treatment xmlns:tp="http://www.plazi.org/taxpub"><tp:treatment-meta><kwd-group><label>Taxon classification</label><kwd>
                <named-content content-type="kingdom">Animalia</named-content>
              </kwd><kwd>
                <named-content content-type="order">Coleoptera</named-content>
              </kwd><kwd>
                <named-content content-type="family">Megalopodidae</named-content>
              </kwd></kwd-group><mixed-citation publication-type="journal"><person-group><name><surname>Li</surname><given-names>Kai-Qin</given-names></name><name><surname>Xu</surname><given-names>Yuan</given-names></name><name><surname>Liang</surname><given-names>Hong-Bin</given-names></name></person-group><article-title>﻿A comparative study of the external male genitalia in the subfamily <tp:taxon-name><tp:taxon-name-part taxon-name-part-type="subfamily">Zeugophorinae</tp:taxon-name-part></tp:taxon-name>, and a new species of genus <italic><tp:taxon-name><tp:taxon-name-part taxon-name-part-type="genus" reg="Zeugophora">Zeugophora</tp:taxon-name-part></tp:taxon-name></italic> (<tp:taxon-name><tp:taxon-name-part taxon-name-part-type="order">Coleoptera</tp:taxon-name-part></tp:taxon-name>, <tp:taxon-name><tp:taxon-name-part taxon-name-part-type="family">Megalopodidae</tp:taxon-name-part></tp:taxon-name>) from China</article-title><source>Zookeys</source><day>02</day><month>12</month><year>2025</year><volume>1261</volume><fpage>277</fpage><lpage>306</lpage><pub-id pub-id-type="doi">10.3897/zookeys.1261.169189</pub-id></mixed-citation></tp:treatment-meta><tp:nomenclature><label>﻿</label><tp:taxon-name><object-id xmlns:xlink="http://www.w3.org/1999/xlink" content-type="arpha" xlink:type="simple">2642BC73-04A7-5D3D-B0DF-9A6906DDC966</object-id>
              <tp:taxon-name-part taxon-name-part-type="genus" reg="Zeugophora">Zeugophora</tp:taxon-name-part> (<tp:taxon-name-part taxon-name-part-type="subgenus" reg="Pedrillia">Pedrillia</tp:taxon-name-part>) <tp:taxon-name-part taxon-name-part-type="species" reg="liupanshanensis">liupanshanensis</tp:taxon-name-part><object-id xmlns:xlink="http://www.w3.org/1999/xlink" content-type="zoobank" xlink:type="simple">https://zoobank.org/1751E637-1A2B-4A46-8740-B2AC4DCD64E8</object-id></tp:taxon-name><tp:taxon-status xmlns:xlink="http://www.w3.org/1999/xlink" xlink:type="simple">sp. nov.</tp:taxon-status><xref ref-type="fig" rid="F12">Suggested Chinese name 六盘山小距甲 Figs 84–91</xref><xref ref-type="fig" rid="F13">, 92–99</xref><xref ref-type="fig" rid="F14">, 100–102</xref><xref ref-type="fig" rid="F15">, 103–106</xref></tp:nomenclature><tp:treatment-sec sec-type="material" id="SECID0E3GAK"><title>Specimens examined.</title><p><bold><italic>Holotype</italic></bold> (<named-content xmlns:xlink="http://www.w3.org/1999/xlink" content-type="dwc:institutional_code" xlink:title="Kunming Natural History Museum of Zoology, Kunming Institute of Zoology, Chinese Academy of Sciences, Kunming, China" xlink:href="http://grbio.org/institution/kunming-institute-zoology-chinese-academy-sciences" xlink:type="simple">KIZ</named-content>): male, China, Ningxia, Jingyuan, Liupan Shan National Nature Reserve, Danangou, <named-content xmlns:xlink="http://www.w3.org/1999/xlink" content-type="dwc:verbatimCoordinates" xlink:type="simple"><named-content content-type="geo-json" specific-use="{&#34;type&#34;:&#34;Point&#34;,&#34;coordinates&#34;:[106.270450,35.486590]}" id="NCID0ESHAK" xlink:type="simple">35.48659°N, 106.27045°E</named-content></named-content> / 2130 m, 2018.vii.28, Kaiqin Li coll., Kunming Institute of Zoology, Chinese Acad. Sci. / Holotype, <tp:taxon-name><tp:taxon-name-part taxon-name-part-type="genus" reg="Zeugophora">Zeugophora</tp:taxon-name-part> (<tp:taxon-name-part taxon-name-part-type="subgenus" reg="Pedrillia">Pedrillia</tp:taxon-name-part>) <tp:taxon-name-part taxon-name-part-type="species" reg="liupanshanensis">liupanshanensis</tp:taxon-name-part></tp:taxon-name> sp. nov., des. by K.Q. Li &amp; H.B. Liang, 2024 [red label]. <bold><italic>Paratype</italic></bold> (<named-content xmlns:xlink="http://www.w3.org/1999/xlink" content-type="dwc:institutional_code" xlink:title="National Zoological Museum of China, Institute of Zoology, Chinese Academy of Sciences, Beijing, China" xlink:href="http://grbio.org/institution/institute-zoology-chinese-academy-sciences" xlink:type="simple">IZCAS</named-content>): 1 male, China, Ningxia, Jingyuan, Liupan Shan National Nature Reserve, Longtan Forest Farm, <named-content xmlns:xlink="http://www.w3.org/1999/xlink" content-type="dwc:verbatimCoordinates" xlink:type="simple"><named-content content-type="geo-json" specific-use="{&#34;type&#34;:&#34;Point&#34;,&#34;coordinates&#34;:[106.352990,35.391600]}" id="NCID0EQIAK" xlink:type="simple">35.39160°N, 106.35299°E</named-content></named-content> / 1918 m, 2018.vii.26, Kaiqin Li &amp; Likun Zhang coll., Kunming Institute of Zoology, Chinese Acad. Sci. / Paratype, <tp:taxon-name><tp:taxon-name-part taxon-name-part-type="genus" reg="Zeugophora">Zeugophora</tp:taxon-name-part> (<tp:taxon-name-part taxon-name-part-type="subgenus" reg="Pedrillia">Pedrillia</tp:taxon-name-part>) <tp:taxon-name-part taxon-name-part-type="species" reg="liupanshanensis">liupanshanensis</tp:taxon-name-part></tp:taxon-name> sp. nov., des. by K.Q. Li &amp; H.B. Liang, 2024 [yellow label].</p><fig id="F12" position="float" orientation="portrait"><object-id xmlns:xlink="http://www.w3.org/1999/xlink" content-type="doi" xlink:type="simple">10.3897/zookeys.1261.169189.figures84-91</object-id><object-id xmlns:xlink="http://www.w3.org/1999/xlink" content-type="arpha" xlink:type="simple">4B011C74-0768-56AC-8D75-50FD0F24D749</object-id><label>Figures 84–91.</label><caption><p>Holotype and paratype of <tp:taxon-name><tp:taxon-name-part taxon-name-part-type="genus" reg="Zeugophora">Zeugophora</tp:taxon-name-part> (<tp:taxon-name-part taxon-name-part-type="subgenus" reg="Pedrillia">Pedrillia</tp:taxon-name-part>) <tp:taxon-name-part taxon-name-part-type="species" reg="liupanshanensis">liupanshanensis</tp:taxon-name-part></tp:taxon-name> sp. nov. <bold>84–87.</bold> Holotype, male; <bold>84.</bold> Dorsal view; <bold>85.</bold> Ventral view; <bold>86.</bold> Head, anterior view; <bold>87.</bold> Pronotum, dorsal view; <bold>88–91.</bold> Paratype, male; <bold>88.</bold> Dorsal view; <bold>89.</bold> Ventral view; <bold>90.</bold> Head, anterior view; <bold>91.</bold> Pronotum, dorsal view. Scale bars: 1.0 mm (<bold>84, 85, 88, 89</bold>); 0.5 mm (<bold>86, 87, 90, 91</bold>).</p></caption><graphic xmlns:xlink="http://www.w3.org/1999/xlink" xlink:href="zookeys-1261-277_article-169189__-g012.jpg" position="float" orientation="portrait" xlink:type="simple" id="oo_1482531.jpg"><uri content-type="original_file" xlink:type="simple">https://binary.pensoft.net/fig/1482531</uri></graphic></fig></tp:treatment-sec><tp:treatment-sec sec-type="diagnosis" id="SECID0EWKAK"><title>Diagnosis.</title><p>Head brown, pronotum, scutellum, and underside brown; elytra brown, posterior portion with two black spots; antennae black; legs brown with posterior portion black; antennomeres 3 and 4 long, 5–11 short; apex of median lobe triangular and narrow.</p></tp:treatment-sec><tp:treatment-sec sec-type="description" id="SECID0E2KAK"><title>Description.</title><p><abbrev xmlns:xlink="http://www.w3.org/1999/xlink" xlink:title="Body length" id="ABBRID0EBLAK" xlink:type="simple">BL</abbrev> = 3.8 mm, <abbrev xmlns:xlink="http://www.w3.org/1999/xlink" xlink:title="body width" id="ABBRID0EFLAK" xlink:type="simple">BW</abbrev> = 1.7 mm. Head brown, except posterior portion of mandible black; pronotum, scutellum, and underside brown; elytra brown, but with two black spots posteriorly; antennae black; legs brown but distal femora, tibiae, and tarsi black.</p><p><bold>Head</bold>: eye prominent, inner margin with distinct canthus; vertex sparsely punctate and pubescent centrally, densely punctate and pubescent laterally; occiput strongly constricted; frons sparsely punctate and pubescent, center with a shallow concave; clypeus rectangular, width 2× length, punctate and pubescent laterally and anteriorly, separated from frons by deep clypeal suture; labrum rectangular, narrower than clypeus, anterior margin with punctures and pubescence; antennae slender, exceeding humeri in length, antennomere 1 long and swollen, antennomere 2 short, 2/3 as long as antennomere 1, antennomere 3 as long as 4 and 1, antennomere 5 shorter than antennomere 4, antennomeres 6–10 as long as antennomere 2, antennomere 11 acute at apex, as long as antennomere 5; antennomeres 1–4 sparsely punctate and pubescent, antennomeres 5–11 densely punctate and pubescent.</p><fig id="F13" position="float" orientation="portrait"><object-id xmlns:xlink="http://www.w3.org/1999/xlink" content-type="doi" xlink:type="simple">10.3897/zookeys.1261.169189.figures92-99</object-id><object-id xmlns:xlink="http://www.w3.org/1999/xlink" content-type="arpha" xlink:type="simple">50559E39-71F7-5404-821E-904FE4F1C4F4</object-id><label>Figures 92–99.</label><caption><p>Holotype and paratype of <tp:taxon-name><tp:taxon-name-part taxon-name-part-type="genus" reg="Zeugophora">Zeugophora</tp:taxon-name-part> (<tp:taxon-name-part taxon-name-part-type="subgenus" reg="Pedrillia">Pedrillia</tp:taxon-name-part>) <tp:taxon-name-part taxon-name-part-type="species" reg="liupanshanensis">liupanshanensis</tp:taxon-name-part></tp:taxon-name> sp. nov. <bold>92–95.</bold> Male genitalia of holotype; <bold>92.</bold> Median lobe and median struts, lateral view; <bold>93.</bold> Median lobe, dorsal view; <bold>94.</bold> Tegmen, dorsal view; <bold>95.</bold> Spiculum, dorsal view; <bold>96–99.</bold> Male genitalia of paratype; <bold>96.</bold> Spiculum, dorsal view; <bold>97.</bold> Median lobe and median struts, lateral view; <bold>98.</bold> Median lobe, dorsal view; <bold>99.</bold> Tegmen, dorsal view. Scale bar: 0.2 mm.</p></caption><graphic xmlns:xlink="http://www.w3.org/1999/xlink" xlink:href="zookeys-1261-277_article-169189__-g013.jpg" position="float" orientation="portrait" xlink:type="simple" id="oo_1482532.jpg"><uri content-type="original_file" xlink:type="simple">https://binary.pensoft.net/fig/1482532</uri></graphic></fig><p><bold>Thorax</bold>: <abbrev xmlns:xlink="http://www.w3.org/1999/xlink" xlink:title="pronotum width" id="ABBRID0EANAK" xlink:type="simple">PW</abbrev>/<abbrev xmlns:xlink="http://www.w3.org/1999/xlink" xlink:title="pronotum length" id="ABBRID0EENAK" xlink:type="simple">PL</abbrev> = 1.3; anterior margin slightly flattened; posterior margin extended posteromedially ; length of posterior margin slightly longer than anterior margin; anterior groove distinct laterally, obsolete medially; posterior groove deep laterally, shallow medially; anterior portion of lateral margin subparallel, then gradually expanding from anterior portion to middle, strongly constricted behind middle; lateral tubercle rounded; behind the lateral tubercle, an oblique groove extending to basal portion; disc convex with dense and coarse punctures and pubescence, basal portion slightly depressed; basal portion of each side slightly prominent. Scutellum triangular, slightly emarginate at apex, densely punctate and pubescent.</p><fig id="F14" position="float" orientation="portrait"><object-id xmlns:xlink="http://www.w3.org/1999/xlink" content-type="doi" xlink:type="simple">10.3897/zookeys.1261.169189.figures100-102</object-id><object-id xmlns:xlink="http://www.w3.org/1999/xlink" content-type="arpha" xlink:type="simple">4CEA1142-6CF5-5B7E-BE8C-F7D8FABBD8C1</object-id><label>Figures 100–102.</label><caption><p>Habitat of <tp:taxon-name><tp:taxon-name-part taxon-name-part-type="genus" reg="Zeugophora">Zeugophora</tp:taxon-name-part> (<tp:taxon-name-part taxon-name-part-type="subgenus" reg="Pedrillia">Pedrillia</tp:taxon-name-part>) <tp:taxon-name-part taxon-name-part-type="species" reg="liupanshanensis">liupanshanensis</tp:taxon-name-part></tp:taxon-name> sp. nov. (Ningxia, Liupan Shan, Danangou). <bold>100.</bold> Habitat; <bold>101, 102.</bold> Host plants <italic><tp:taxon-name><tp:taxon-name-part taxon-name-part-type="genus" reg="Euonymus">Euonymus</tp:taxon-name-part> <tp:taxon-name-part taxon-name-part-type="species" reg="przewalskii">przewalskii</tp:taxon-name-part></tp:taxon-name></italic> (<tp:taxon-name><tp:taxon-name-part taxon-name-part-type="family">Celastraceae</tp:taxon-name-part></tp:taxon-name>) of <tp:taxon-name><tp:taxon-name-part taxon-name-part-type="genus" reg="Zeugophora">Z.</tp:taxon-name-part> (<tp:taxon-name-part taxon-name-part-type="subgenus" reg="Pedrillia">P.</tp:taxon-name-part>) <tp:taxon-name-part taxon-name-part-type="species" reg="liupanshanensis">liupanshanensis</tp:taxon-name-part></tp:taxon-name> sp. nov.</p></caption><graphic xmlns:xlink="http://www.w3.org/1999/xlink" xlink:href="zookeys-1261-277_article-169189__-g014.jpg" position="float" orientation="portrait" xlink:type="simple" id="oo_1482533.jpg"><uri content-type="original_file" xlink:type="simple">https://binary.pensoft.net/fig/1482533</uri></graphic></fig><p><bold>Elytra</bold>: <abbrev xmlns:xlink="http://www.w3.org/1999/xlink" xlink:title="elytra length" id="ABBRID0EJPAK" xlink:type="simple">EL</abbrev>/<abbrev xmlns:xlink="http://www.w3.org/1999/xlink" xlink:title="elytra width" id="ABBRID0ENPAK" xlink:type="simple">EW</abbrev> = 1.5–1.6; elytral humeri projecting antero-laterally, humeral groove shallow, lateral part of humeri densely punctate and pubescent; lateral margin slightly expanding from the base to the middle, widest behind the middle, apex slightly rounded; disc slightly flattened, coarsely punctate and pubescent; suture with one row of punctures and pubescence; epipleura narrow, two rows of punctures and pubescence at base and one row at apex.</p><p><bold>Abdomen and legs</bold>: underside sparsely punctate and pubescent. Legs moderately long, femora robust, mid- and hind-tibiae slightly curved. Pygidium moderately long, apical portion exposed. Apical margin of last abdominal ventrite slightly prominent. Median lobe sclerotized, short and broad, curved in lateral view, dorso-central portion membranous, basal 1/3 tubular, sides thickened and parallel, apex triangular, strongly constricted and slightly sharp; median struts rod-shaped, widely separated from each other, ~2.2–2.4× as long as median lobe; basal portion of tegmen Y-shaped, tegminal ring subdiamond-shaped, paramere tongue-shaped, apical margin of paramere with setae; endophallus membranous, with weakly sclerotized area. Spiculum spoon-shaped, apical margin prominent.</p></tp:treatment-sec><tp:treatment-sec sec-type="distribution" id="SECID0EVPAK"><title>Distribution.</title><p>China (Ningxia).</p></tp:treatment-sec><tp:treatment-sec sec-type="host" id="SECID0E1PAK"><title>Host plants.</title><p><italic><tp:taxon-name><tp:taxon-name-part taxon-name-part-type="genus" reg="Euonymus">Euonymus</tp:taxon-name-part> <tp:taxon-name-part taxon-name-part-type="species" reg="przewalskii">przewalskii</tp:taxon-name-part></tp:taxon-name></italic>, <italic><tp:taxon-name><tp:taxon-name-part taxon-name-part-type="genus" reg="Euonymus">E.</tp:taxon-name-part> <tp:taxon-name-part taxon-name-part-type="species" reg="giraldii">giraldii</tp:taxon-name-part></tp:taxon-name></italic> (<tp:taxon-name><tp:taxon-name-part taxon-name-part-type="family">Celastraceae</tp:taxon-name-part></tp:taxon-name>). We collected this species by beating the <tp:taxon-name><tp:taxon-name-part taxon-name-part-type="family">Celastraceae</tp:taxon-name-part></tp:taxon-name> trees in the forest. One specimen was collected from <italic><tp:taxon-name><tp:taxon-name-part taxon-name-part-type="genus" reg="Euonymus">E.</tp:taxon-name-part> <tp:taxon-name-part taxon-name-part-type="species" reg="giraldii">giraldii</tp:taxon-name-part></tp:taxon-name></italic>, the other was from <italic><tp:taxon-name><tp:taxon-name-part taxon-name-part-type="genus" reg="Euonymus">E.</tp:taxon-name-part> <tp:taxon-name-part taxon-name-part-type="species" reg="przewalskii">przewalskii</tp:taxon-name-part></tp:taxon-name></italic>. Several leaves were observed to have damage from bite marks (Fig. <xref ref-type="fig" rid="F15">106</xref>).</p></tp:treatment-sec><tp:treatment-sec sec-type="etymology" id="SECID0E1RAK"><title>Etymology.</title><p>The specific name <italic>liupanshanensis</italic> refers to the type locality, Liupan Shan.</p></tp:treatment-sec><tp:treatment-sec sec-type="remarks" id="SECID0ECSAK"><title>Remarks.</title><p>The pronotum shape of the new species is similar to that of <tp:taxon-name><tp:taxon-name-part taxon-name-part-type="genus" reg="Zeugophora">Zeugophora</tp:taxon-name-part> (<tp:taxon-name-part taxon-name-part-type="subgenus" reg="Pedrillia">Pedrillia</tp:taxon-name-part>) <tp:taxon-name-part taxon-name-part-type="species" reg="eumonymorum">eumonymorum</tp:taxon-name-part></tp:taxon-name> Li &amp; Liang, 2020 which is also found in Liupan Shan, but differs from the latter in having body mostly brown elytra with black spots, shorter antennae, the apex of the median lobe narrower (vs body dark blue or green, underside black, longer antennae, apex of median broader in <tp:taxon-name><tp:taxon-name-part taxon-name-part-type="genus" reg="Zeugophora">Z.</tp:taxon-name-part> (<tp:taxon-name-part taxon-name-part-type="subgenus" reg="Pedrillia">P.</tp:taxon-name-part>) <tp:taxon-name-part taxon-name-part-type="species" reg="eumonymorum">eumonymorum</tp:taxon-name-part></tp:taxon-name>).</p><p>The external male genitalia of this species are similar to those of <tp:taxon-name><tp:taxon-name-part taxon-name-part-type="genus" reg="Zeugophora">Zeugophora</tp:taxon-name-part> (<tp:taxon-name-part taxon-name-part-type="subgenus" reg="Pedrillia">Pedrillia</tp:taxon-name-part>) <tp:taxon-name-part taxon-name-part-type="species" reg="annulata">annulata</tp:taxon-name-part></tp:taxon-name>, <tp:taxon-name><tp:taxon-name-part taxon-name-part-type="genus" reg="Zeugophora">Z.</tp:taxon-name-part> (<tp:taxon-name-part taxon-name-part-type="subgenus" reg="Pedrillia">P.</tp:taxon-name-part>) <tp:taxon-name-part taxon-name-part-type="species" reg="bicolor">bicolor</tp:taxon-name-part></tp:taxon-name>, and <tp:taxon-name><tp:taxon-name-part taxon-name-part-type="genus" reg="Zeugophora">Z.</tp:taxon-name-part> (<tp:taxon-name-part taxon-name-part-type="subgenus" reg="Pedrillia">P.</tp:taxon-name-part>) <tp:taxon-name-part taxon-name-part-type="species" reg="tricolor">tricolor</tp:taxon-name-part></tp:taxon-name> (Figs <xref ref-type="fig" rid="F4">25</xref>, <xref ref-type="fig" rid="F4">26</xref>, <xref ref-type="fig" rid="F4">30</xref>, <xref ref-type="fig" rid="F4">31</xref>, <xref ref-type="fig" rid="F9">69</xref>, <xref ref-type="fig" rid="F9">70</xref>), but differ from them in having a less curved median lobe in lateral view, and a shorter and less sclerotized apex of the median lobe, (more curved median lobe in lateral view, apex of median lobe longer and more sclerotized in <tp:taxon-name><tp:taxon-name-part taxon-name-part-type="genus" reg="Zeugophora">Z.</tp:taxon-name-part> (<tp:taxon-name-part taxon-name-part-type="subgenus" reg="Pedrillia">P.</tp:taxon-name-part>) <tp:taxon-name-part taxon-name-part-type="species" reg="annulata">annulata</tp:taxon-name-part></tp:taxon-name>, <tp:taxon-name><tp:taxon-name-part taxon-name-part-type="genus" reg="Zeugophora">Z.</tp:taxon-name-part> (<tp:taxon-name-part taxon-name-part-type="subgenus" reg="Pedrillia">P.</tp:taxon-name-part>) <tp:taxon-name-part taxon-name-part-type="species" reg="bicolor">bicolor</tp:taxon-name-part></tp:taxon-name>, and <tp:taxon-name><tp:taxon-name-part taxon-name-part-type="genus" reg="Zeugophora">Z.</tp:taxon-name-part> (<tp:taxon-name-part taxon-name-part-type="subgenus" reg="Pedrillia">P.</tp:taxon-name-part>) <tp:taxon-name-part taxon-name-part-type="species" reg="tricolor">tricolor</tp:taxon-name-part></tp:taxon-name>).</p><fig id="F15" position="float" orientation="portrait"><object-id xmlns:xlink="http://www.w3.org/1999/xlink" content-type="doi" xlink:type="simple">10.3897/zookeys.1261.169189.figures103-106</object-id><object-id xmlns:xlink="http://www.w3.org/1999/xlink" content-type="arpha" xlink:type="simple">B75C9CDC-A9AA-572B-A43E-FBB40C2182BE</object-id><label>Figures 103–106.</label><caption><p>Habitat and host plants of <tp:taxon-name><tp:taxon-name-part taxon-name-part-type="genus" reg="Zeugophora">Zeugophora</tp:taxon-name-part> (<tp:taxon-name-part taxon-name-part-type="subgenus" reg="Pedrillia">Pedrillia</tp:taxon-name-part>) <tp:taxon-name-part taxon-name-part-type="species" reg="liupanshanensis">liupanshanensis</tp:taxon-name-part></tp:taxon-name> sp. nov. (Ningxia, Liupan Shan, Longtan forest farm). <bold>103.</bold> Habitat; <bold>104–106.</bold> Host plant <italic><tp:taxon-name><tp:taxon-name-part taxon-name-part-type="genus" reg="Euonymus">Euonymus</tp:taxon-name-part> <tp:taxon-name-part taxon-name-part-type="species" reg="giraldii">giraldii</tp:taxon-name-part></tp:taxon-name></italic> (<tp:taxon-name><tp:taxon-name-part taxon-name-part-type="family">Celastraceae</tp:taxon-name-part></tp:taxon-name>) of <tp:taxon-name><tp:taxon-name-part taxon-name-part-type="genus" reg="Zeugophora">Z.</tp:taxon-name-part> (<tp:taxon-name-part taxon-name-part-type="subgenus" reg="Pedrillia">P.</tp:taxon-name-part>) <tp:taxon-name-part taxon-name-part-type="species" reg="liupanshanensis">liupanshanensis</tp:taxon-name-part></tp:taxon-name> sp. nov.; <bold>106.</bold> Feeding traces on the abaxial leaf surface caused by adults.</p></caption><graphic xmlns:xlink="http://www.w3.org/1999/xlink" xlink:href="zookeys-1261-277_article-169189__-g015.jpg" position="float" orientation="portrait" xlink:type="simple" id="oo_1482534.jpg"><uri content-type="original_file" xlink:type="simple">https://binary.pensoft.net/fig/1482534</uri></graphic></fig><p>This species is similar to <tp:taxon-name><tp:taxon-name-part taxon-name-part-type="genus" reg="Zeugophora">Zeugophora</tp:taxon-name-part> (<tp:taxon-name-part taxon-name-part-type="subgenus" reg="Zeugophora">Zeugophora</tp:taxon-name-part>) <tp:taxon-name-part taxon-name-part-type="species" reg="tetraspilota">tetraspilota</tp:taxon-name-part></tp:taxon-name> Medvedev, 1998 (Fig. <xref ref-type="fig" rid="F16">110</xref>) in having posterior spots on elytra, but differs in having brown elytra with two black spots, a brown pronotum, black antennae, brown legs with black coloration, and a broader lateral tubercle on the pronotum (elytra yellowish brown with four black spots; pronotum, antennae, and legs yellowish brown, narrower lateral tubercle on the pronotum in <italic><tp:taxon-name><tp:taxon-name-part taxon-name-part-type="genus" reg="Zeugophora">Z.</tp:taxon-name-part> <tp:taxon-name-part taxon-name-part-type="species" reg="tetraspilota">tetraspilota</tp:taxon-name-part></tp:taxon-name></italic>).</p><p>This species is also similar to <tp:taxon-name><tp:taxon-name-part taxon-name-part-type="genus" reg="Zeugophora">Zeugophora</tp:taxon-name-part> (<tp:taxon-name-part taxon-name-part-type="subgenus" reg="Pedrillia">Pedrillia</tp:taxon-name-part>) <tp:taxon-name-part taxon-name-part-type="species" reg="trisignata">trisignata</tp:taxon-name-part></tp:taxon-name> An &amp; Kwon, 2002 and <tp:taxon-name><tp:taxon-name-part taxon-name-part-type="genus" reg="Zeugophora">Z.</tp:taxon-name-part> (<tp:taxon-name-part taxon-name-part-type="subgenus" reg="Pedrillia">P.</tp:taxon-name-part>) <tp:taxon-name-part taxon-name-part-type="species" reg="bimaculata">bimaculata</tp:taxon-name-part></tp:taxon-name> Kratz, 1879 in having posterior spots on the elytra and in body shape, but differs from the latter in having a brown head, black antennae, brown legs with the posterior portion black, and antennomeres 3 and 4 longer (vs black head, antennomeres 1–4 yellowish brown, yellowish brown legs, antennomeres 3–4 shorter in <italic><tp:taxon-name><tp:taxon-name-part taxon-name-part-type="genus" reg="Zeugophora">Z.</tp:taxon-name-part> <tp:taxon-name-part taxon-name-part-type="species" reg="trisignata">trisignata</tp:taxon-name-part></tp:taxon-name></italic> and <italic><tp:taxon-name><tp:taxon-name-part taxon-name-part-type="genus" reg="Zeugophora">Z.</tp:taxon-name-part> <tp:taxon-name-part taxon-name-part-type="species" reg="bimaculata">bimaculata</tp:taxon-name-part></tp:taxon-name></italic>, Figs <xref ref-type="fig" rid="F16">108</xref>, <xref ref-type="fig" rid="F16">109</xref>, respectively). The external male genitalia of this species differ from that of <tp:taxon-name><tp:taxon-name-part taxon-name-part-type="genus" reg="Zeugophora">Z.</tp:taxon-name-part> (<tp:taxon-name-part taxon-name-part-type="subgenus" reg="Pedrillia">P.</tp:taxon-name-part>) <tp:taxon-name-part taxon-name-part-type="species" reg="bimaculata">bimaculata</tp:taxon-name-part></tp:taxon-name> in having a narrower apex of the median lobe (apex of median lobe broader in <tp:taxon-name><tp:taxon-name-part taxon-name-part-type="genus" reg="Zeugophora">Z.</tp:taxon-name-part> (<tp:taxon-name-part taxon-name-part-type="subgenus" reg="Pedrillia">P.</tp:taxon-name-part>) <tp:taxon-name-part taxon-name-part-type="species" reg="bimaculata">bimaculata</tp:taxon-name-part></tp:taxon-name>).</p><p>Moreover, we found the elytra colorations of <tp:taxon-name><tp:taxon-name-part taxon-name-part-type="genus" reg="Zeugophora">Z.</tp:taxon-name-part> (<tp:taxon-name-part taxon-name-part-type="subgenus" reg="Pedrillia">P.</tp:taxon-name-part>) <tp:taxon-name-part taxon-name-part-type="species" reg="bimaculata">bimaculata</tp:taxon-name-part></tp:taxon-name> and <tp:taxon-name><tp:taxon-name-part taxon-name-part-type="genus" reg="Zeugophora">Z.</tp:taxon-name-part> (<tp:taxon-name-part taxon-name-part-type="subgenus" reg="Pedrillia">P.</tp:taxon-name-part>) <tp:taxon-name-part taxon-name-part-type="species" reg="trisignata">trisignata</tp:taxon-name-part></tp:taxon-name> to be variable. The species <tp:taxon-name><tp:taxon-name-part taxon-name-part-type="genus" reg="Zeugophora">Z.</tp:taxon-name-part> (<tp:taxon-name-part taxon-name-part-type="subgenus" reg="Pedrillia">P.</tp:taxon-name-part>) <tp:taxon-name-part taxon-name-part-type="species" reg="bimaculata">bimaculata</tp:taxon-name-part></tp:taxon-name> has three kinds of coloration (<xref ref-type="bibr" rid="B55">Sergeev and Legalov 2022</xref>): one of them is the same as the type specimen of <tp:taxon-name><tp:taxon-name-part taxon-name-part-type="genus" reg="Zeugophora">Z.</tp:taxon-name-part> (<tp:taxon-name-part taxon-name-part-type="subgenus" reg="Pedrillia">P.</tp:taxon-name-part>) <tp:taxon-name-part taxon-name-part-type="species" reg="trisignata">trisignata</tp:taxon-name-part></tp:taxon-name> (type locality Odaesan, Korea). The species <tp:taxon-name><tp:taxon-name-part taxon-name-part-type="genus" reg="Zeugophora">Z.</tp:taxon-name-part> (<tp:taxon-name-part taxon-name-part-type="subgenus" reg="Pedrillia">P.</tp:taxon-name-part>) <tp:taxon-name-part taxon-name-part-type="species" reg="trisignata">trisignata</tp:taxon-name-part></tp:taxon-name> has two kinds of coloration (<xref ref-type="bibr" rid="B1">An and Kim 2020</xref>), of which one is the same as the type of <tp:taxon-name><tp:taxon-name-part taxon-name-part-type="genus" reg="Zeugophora">Z.</tp:taxon-name-part> (<tp:taxon-name-part taxon-name-part-type="subgenus" reg="Pedrillia">P.</tp:taxon-name-part>) <tp:taxon-name-part taxon-name-part-type="species" reg="bimaculata">bimaculata</tp:taxon-name-part></tp:taxon-name> (type locality Amur, Russia). Therefore, we compared descriptions and illustrations of the types of <tp:taxon-name><tp:taxon-name-part taxon-name-part-type="genus" reg="Zeugophora">Z.</tp:taxon-name-part> (<tp:taxon-name-part taxon-name-part-type="subgenus" reg="Pedrillia">P.</tp:taxon-name-part>) <tp:taxon-name-part taxon-name-part-type="species" reg="bimaculata">bimaculata</tp:taxon-name-part></tp:taxon-name> (Kraatz, 1879b; Fig. <xref ref-type="fig" rid="F16">108</xref>) and <tp:taxon-name><tp:taxon-name-part taxon-name-part-type="genus" reg="Zeugophora">Z.</tp:taxon-name-part> (<tp:taxon-name-part taxon-name-part-type="subgenus" reg="Pedrillia">P.</tp:taxon-name-part>) <tp:taxon-name-part taxon-name-part-type="species" reg="trisignata">trisignata</tp:taxon-name-part></tp:taxon-name> (<xref ref-type="bibr" rid="B2">An and Kwon 2002</xref>; Fig. <xref ref-type="fig" rid="F16">109</xref>) as no specimens were available, and no significant difference was found in external morphology. We speculate <tp:taxon-name><tp:taxon-name-part taxon-name-part-type="genus" reg="Zeugophora">Z.</tp:taxon-name-part> (<tp:taxon-name-part taxon-name-part-type="subgenus" reg="Pedrillia">P.</tp:taxon-name-part>) <tp:taxon-name-part taxon-name-part-type="species" reg="trisignata">trisignata</tp:taxon-name-part></tp:taxon-name> is probably conspecific with <tp:taxon-name><tp:taxon-name-part taxon-name-part-type="genus" reg="Zeugophora">Z.</tp:taxon-name-part> (<tp:taxon-name-part taxon-name-part-type="subgenus" reg="Pedrillia">P.</tp:taxon-name-part>) <tp:taxon-name-part taxon-name-part-type="species" reg="bimaculata">bimaculata</tp:taxon-name-part></tp:taxon-name>, but their genitalia should be compared to confirm this synonymy.</p><fig id="F16" position="float" orientation="portrait"><object-id xmlns:xlink="http://www.w3.org/1999/xlink" content-type="doi" xlink:type="simple">10.3897/zookeys.1261.169189.figures107-110</object-id><object-id xmlns:xlink="http://www.w3.org/1999/xlink" content-type="arpha" xlink:type="simple">2184BF7D-EF38-5598-B26E-ACA8F5EA6447</object-id><label>Figures 107–110.</label><caption><p>Types of <italic><tp:taxon-name><tp:taxon-name-part taxon-name-part-type="genus" reg="Zeugophora">Zeugophora</tp:taxon-name-part></tp:taxon-name></italic>. <bold>107, 108.</bold> Type of <tp:taxon-name><tp:taxon-name-part taxon-name-part-type="genus" reg="Zeugophora">Z.</tp:taxon-name-part> (<tp:taxon-name-part taxon-name-part-type="subgenus" reg="Pedrillia">Pedrillia</tp:taxon-name-part>) <tp:taxon-name-part taxon-name-part-type="species" reg="bimaculata">bimaculata</tp:taxon-name-part></tp:taxon-name> Kraatz, 1879; <bold>109.</bold> Holotype of <tp:taxon-name><tp:taxon-name-part taxon-name-part-type="genus" reg="Zeugophora">Z.</tp:taxon-name-part> (<tp:taxon-name-part taxon-name-part-type="subgenus" reg="Pedrillia">Pedrillia</tp:taxon-name-part>) <tp:taxon-name-part taxon-name-part-type="species" reg="trisignata">trisignata</tp:taxon-name-part></tp:taxon-name> An &amp; Kwon, 2002; <bold>110.</bold> Type of <tp:taxon-name><tp:taxon-name-part taxon-name-part-type="genus" reg="Zeugophora">Z.</tp:taxon-name-part> (<tp:taxon-name-part taxon-name-part-type="subgenus" reg="Zeugophora">Zeugophora</tp:taxon-name-part>) <tp:taxon-name-part taxon-name-part-type="species" reg="tetraspilota">tetraspilota</tp:taxon-name-part></tp:taxon-name> Medvedev, 1998.</p></caption><graphic xmlns:xlink="http://www.w3.org/1999/xlink" xlink:href="zookeys-1261-277_article-169189__-g016.jpg" position="float" orientation="portrait" xlink:type="simple" id="oo_1482535.jpg"><uri content-type="original_file" xlink:type="simple">https://binary.pensoft.net/fig/1482535</uri></graphic></fig></tp:treatment-sec><tp:treatment-sec><!--Section generated to contain objects referenced in tp:taxon-treatment.--><fig id="F4" position="float" orientation="portrait"><object-id xmlns:xlink="http://www.w3.org/1999/xlink" content-type="doi" xlink:type="simple">10.3897/zookeys.1261.169189.figures25-32</object-id><object-id xmlns:xlink="http://www.w3.org/1999/xlink" content-type="arpha" xlink:type="simple">51D8EDCA-FCD9-5942-9C93-30B230B80942</object-id><label>Figures 25–32.</label><caption><p>Male genitalia of <tp:taxon-name><tp:taxon-name-part taxon-name-part-type="genus" reg="Zeugophora">Zeugophora</tp:taxon-name-part> (<tp:taxon-name-part taxon-name-part-type="subgenus" reg="Pedrillia">Pedrillia</tp:taxon-name-part>)</tp:taxon-name> species. <bold>25–28.</bold><tp:taxon-name><tp:taxon-name-part taxon-name-part-type="genus" reg="Zeugophora">Z.</tp:taxon-name-part> (<tp:taxon-name-part taxon-name-part-type="subgenus" reg="Pedrillia">P.</tp:taxon-name-part>) <tp:taxon-name-part taxon-name-part-type="species" reg="annulata">annulata</tp:taxon-name-part></tp:taxon-name> (Baly, 1873); <bold>25.</bold> Median lobe and median struts, lateral view; <bold>26.</bold> Median lobe, dorsal view; <bold>27.</bold> Tegmen, dorsal view; <bold>28.</bold> Spiculum, dorsal view; <bold>29–32.</bold><tp:taxon-name><tp:taxon-name-part taxon-name-part-type="genus" reg="Zeugophora">Z.</tp:taxon-name-part> (<tp:taxon-name-part taxon-name-part-type="subgenus" reg="Pedrillia">P.</tp:taxon-name-part>) <tp:taxon-name-part taxon-name-part-type="species" reg="bicolor">bicolor</tp:taxon-name-part></tp:taxon-name> (Kraatz, 1879); <bold>29.</bold> Spiculum, dorsal view; <bold>30.</bold> Median lobe and median struts, lateral view; <bold>31.</bold> Median lobe, dorsal view; <bold>32.</bold> Tegmen, dorsal view. Scale bar: 0.2 mm.</p></caption><graphic xmlns:xlink="http://www.w3.org/1999/xlink" xlink:href="zookeys-1261-277_article-169189__-g004.jpg" position="float" orientation="portrait" xlink:type="simple" id="oo_1482516.jpg"><uri content-type="original_file" xlink:type="simple">https://binary.pensoft.net/fig/1482516</uri></graphic></fig><fig id="F9" position="float" orientation="portrait"><object-id xmlns:xlink="http://www.w3.org/1999/xlink" content-type="doi" xlink:type="simple">10.3897/zookeys.1261.169189.figure64-71</object-id><object-id xmlns:xlink="http://www.w3.org/1999/xlink" content-type="arpha" xlink:type="simple">6AEA6E40-EF9F-54DF-80FA-20C638412120</object-id><label>Figure 64–71.</label><caption><p>Male genitalia of <tp:taxon-name><tp:taxon-name-part taxon-name-part-type="genus" reg="Zeugophora">Zeugophora</tp:taxon-name-part> (<tp:taxon-name-part taxon-name-part-type="subgenus" reg="Pedrillia">Pedrillia</tp:taxon-name-part>)</tp:taxon-name> species. <bold>64–67.</bold><tp:taxon-name><tp:taxon-name-part taxon-name-part-type="genus" reg="Zeugophora">Z.</tp:taxon-name-part> (<tp:taxon-name-part taxon-name-part-type="subgenus" reg="Pedrillia">P.</tp:taxon-name-part>) <tp:taxon-name-part taxon-name-part-type="species" reg="nigroapica">nigroapica</tp:taxon-name-part></tp:taxon-name> Li &amp; Liang, 2018; <bold>64.</bold> Aedeagus, lateral view; <bold>65.</bold> Median lobe, dorsal view; <bold>66.</bold> Tegmen, dorsal view; <bold>67.</bold> Spiculum, dorsal view; <bold>68–71.</bold><tp:taxon-name><tp:taxon-name-part taxon-name-part-type="genus" reg="Zeugophora">Z.</tp:taxon-name-part> (<tp:taxon-name-part taxon-name-part-type="subgenus" reg="Pedrillia">P.</tp:taxon-name-part>) <tp:taxon-name-part taxon-name-part-type="species" reg="tricolor">tricolor</tp:taxon-name-part></tp:taxon-name> Chen &amp; Pu, 1962; <bold>68.</bold> Spiculum, dorsal view; <bold>69.</bold> Median lobe and median struts, lateral view; <bold>70.</bold> Median lobe, dorsal view; <bold>71.</bold> Tegmen, dorsal view. Scale bar: 0.2 mm.</p></caption><graphic xmlns:xlink="http://www.w3.org/1999/xlink" xlink:href="zookeys-1261-277_article-169189__-g009.jpg" position="float" orientation="portrait" xlink:type="simple" id="oo_1482528.jpg"><uri content-type="original_file" xlink:type="simple">https://binary.pensoft.net/fig/1482528</uri></graphic></fig></tp:treatment-sec><ref-list><ref id="B55"><mixed-citation xmlns:xlink="http://www.w3.org/1999/xlink" xlink:type="simple"><person-group><name name-style="western"><surname>Sergeev</surname><given-names>ME</given-names></name><name name-style="western"><surname>Legalov</surname><given-names>AA</given-names></name></person-group> (<year>2022</year>) <article-title>Review of leaf beetles of the family <tp:taxon-name><tp:taxon-name-part taxon-name-part-type="family">Megalopodidae</tp:taxon-name-part></tp:taxon-name> (<tp:taxon-name><tp:taxon-name-part taxon-name-part-type="order">Coleoptera</tp:taxon-name-part></tp:taxon-name>: <tp:taxon-name><tp:taxon-name-part taxon-name-part-type="superfamily">Chrysomeloidea</tp:taxon-name-part></tp:taxon-name>) from Siberia and the Russian Far East.</article-title><source>Ecologica Montenegrina</source><volume>57</volume>: <fpage>44</fpage>–<lpage>70</lpage>. <ext-link xlink:href="10.37828/em.2022.57.6" ext-link-type="doi" xlink:type="simple">https://doi.org/10.37828/em.2022.57.6</ext-link></mixed-citation></ref><ref id="B1"><mixed-citation xmlns:xlink="http://www.w3.org/1999/xlink" xlink:type="simple"><person-group><name name-style="western"><surname>An</surname><given-names>SL</given-names></name><name name-style="western"><surname>Kim</surname><given-names>E</given-names></name></person-group> (<year>2020</year>) <source>A guide book of Korean Leaf Beetles.</source><publisher-name>Nature &amp; Ecology</publisher-name>, <publisher-loc>Paju</publisher-loc>, <size units="page">400 pp</size>. [In Korean]</mixed-citation></ref><ref id="B2"><mixed-citation xmlns:xlink="http://www.w3.org/1999/xlink" xlink:type="simple"><person-group><name name-style="western"><surname>An</surname><given-names>SL</given-names></name><name name-style="western"><surname>Kwon</surname><given-names>YJ</given-names></name></person-group> (<year>2002</year>) Classification of the Leaf beetles from Korea Part IV. Subfamily <tp:taxon-name><tp:taxon-name-part taxon-name-part-type="subfamily">Zeugophorinae</tp:taxon-name-part></tp:taxon-name> (<tp:taxon-name><tp:taxon-name-part taxon-name-part-type="order">Coleoptera</tp:taxon-name-part></tp:taxon-name>: <tp:taxon-name><tp:taxon-name-part taxon-name-part-type="family">Chrysomelidae</tp:taxon-name-part></tp:taxon-name>). <tp:taxon-name><tp:taxon-name-part taxon-name-part-type="class">Insecta</tp:taxon-name-part></tp:taxon-name> Koreana 19(3, 4): 271–276.</mixed-citation></ref></ref-list></tp:taxon-treatment>
